# Supplementary material for: DeepBCTPred: deep learning-based prediction of bladder cancer tissues from endoscopic images
Source: Bioinform Adv. 2026 Mar 26;6(1):vbag087. doi: 10.1093/bioadv/vbag087 (PMC13140682; doi:10.1093/bioadv/vbag087)
Supplement: vbag087_Supplementary_Data [file vbag087_supplementary_data.xlsx]

## Sheet: tf_mobilenetv3_large_minimal_10
tf_mobilenetv3_large_minimal_100
Epoch	Train Loss	Val Loss	Accuracy	Precision	Recall	F1 Score	AUC	AUPR	Specificity	MCC
1	1.19518	0.818245	0.6685	0.8687	0.6685	0.6538	0.9304	0.7751	0.9332	0.6342
2	0.794041	0.530566	0.7209	0.9095	0.7209	0.7039	0.977	0.8992	0.9578	0.7048
3	0.603393	0.402684	0.7802	0.9284	0.7802	0.7974	0.9887	0.9485	0.9667	0.7966
4	0.497737	0.324556	0.7945	0.9328	0.7945	0.8144	0.9924	0.9662	0.9692	0.8122
5	0.406522	0.268084	0.8652	0.9511	0.8652	0.8905	0.9947	0.976	0.9787	0.8806
6	0.352106	0.213635	0.9183	0.9676	0.9183	0.9384	0.9971	0.9875	0.9848	0.927
7	0.304434	0.187253	0.9282	0.952	0.9282	0.939	0.9977	0.9885	0.9864	0.9269
8	0.258006	0.16475	0.9632	0.9653	0.9632	0.9642	0.9982	0.9915	0.991	0.9555
9	0.232076	0.1492	0.9511	0.9448	0.9511	0.9478	0.9978	0.991	0.9857	0.9335
10	0.197303	0.138694	0.9581	0.9598	0.9581	0.9589	0.9978	0.9912	0.9887	0.9479
11	0.173498	0.131804	0.9745	0.9672	0.9745	0.9707	0.9977	0.991	0.9925	0.9631
12	0.148496	0.131227	0.9694	0.9619	0.9694	0.9655	0.9975	0.9906	0.9902	0.9556
13	0.14809	0.122261	0.9583	0.9455	0.9583	0.9516	0.998	0.9881	0.9897	0.9412
14	0.144164	0.113131	0.9502	0.9387	0.9502	0.944	0.9986	0.9924	0.9861	0.9302
15	0.109984	0.105847	0.9619	0.9599	0.9619	0.9608	0.9987	0.9934	0.9905	0.9512
16	0.0996744	0.108137	0.9634	0.9514	0.9634	0.9569	0.9989	0.9947	0.988	0.9451
17	0.100198	0.109852	0.9664	0.9541	0.9664	0.9598	0.999	0.9954	0.9891	0.949
18	0.0920979	0.0925566	0.9611	0.9619	0.9611	0.9615	0.9989	0.9959	0.99	0.9516
19	0.0793929	0.109554	0.9649	0.9346	0.9649	0.9475	0.9992	0.9958	0.9893	0.9373
20	0.0810106	0.086274	0.9687	0.9507	0.9687	0.9589	0.9994	0.9975	0.9906	0.9497
21	0.067894	0.0748398	0.9673	0.9592	0.9673	0.963	0.9995	0.9962	0.9929	0.9558
22	0.0603376	0.0959974	0.9726	0.9575	0.9726	0.9646	0.9992	0.9956	0.9918	0.9562
23	0.05704	0.0867978	0.9879	0.9673	0.9879	0.9767	0.999	0.9965	0.9951	0.9718
24	0.0629132	0.0743827	0.9774	0.9633	0.9774	0.97	0.9993	0.9964	0.994	0.9638
25	0.0562753	0.0740819	0.9632	0.9643	0.9632	0.9637	0.9994	0.9971	0.9912	0.9551
26	0.0570736	0.0858394	0.9711	0.9527	0.9711	0.9611	0.9994	0.9968	0.9919	0.9531
27	0.0491676	0.0635036	0.9796	0.9721	0.9796	0.9758	0.9994	0.9968	0.9948	0.9705
28	0.0664932	0.0811959	0.9736	0.9611	0.9736	0.967	0.9989	0.9933	0.9927	0.9597
29	0.0524504	0.0781457	0.9707	0.9668	0.9707	0.9685	0.999	0.9944	0.9909	0.9597
30	0.0440752	0.0673369	0.9692	0.9692	0.9692	0.9692	0.9993	0.9941	0.9936	0.9628
31	0.0360708	0.0767441	0.9736	0.9688	0.9736	0.971	0.9991	0.9939	0.9922	0.9634
32	0.0472521	0.0742733	0.9758	0.9717	0.9758	0.9735	0.9975	0.9905	0.9933	0.9671
33	0.0710711	0.0787098	0.9758	0.9785	0.9758	0.977	0.9984	0.9938	0.993	0.9704
34	0.067691	0.0855025	0.9734	0.9831	0.9734	0.978	0.9985	0.9943	0.9917	0.9702
35	0.0599407	0.10114	0.9654	0.9674	0.9654	0.9663	0.9981	0.9927	0.9885	0.9551
36	0.0465332	0.0893511	0.9734	0.9836	0.9734	0.9782	0.9982	0.9947	0.9916	0.9704
37	0.0525591	0.072605	0.9772	0.9849	0.9772	0.981	0.999	0.9968	0.993	0.9741
38	0.0453656	0.130056	0.9617	0.9738	0.9617	0.9672	0.9965	0.9906	0.9869	0.9551
39	0.0526538	0.0753316	0.9713	0.9801	0.9713	0.9755	0.9988	0.9965	0.9906	0.9664
40	0.0431059	0.0809807	0.9707	0.9795	0.9707	0.9749	0.9988	0.9958	0.9907	0.966
41	0.0495868	0.0945053	0.966	0.9829	0.966	0.9739	0.9972	0.9909	0.9917	0.9663
42	0.0321726	0.0868237	0.9677	0.9641	0.9677	0.9655	0.9987	0.9946	0.9898	0.9558
43	0.0419467	0.087902	0.963	0.9805	0.963	0.9711	0.9982	0.9956	0.9906	0.9626
44	0.043624	0.0871067	0.9707	0.9804	0.9707	0.9753	0.9974	0.9913	0.9906	0.9664
45	0.0394547	0.0734795	0.9794	0.9805	0.9794	0.9799	0.9985	0.9942	0.9943	0.9743
46	0.0308228	0.0670541	0.9787	0.9889	0.9787	0.9836	0.9987	0.9944	0.9939	0.978
47	0.0272471	0.0757987	0.9787	0.9879	0.9787	0.9832	0.9979	0.9924	0.994	0.9776
48	0.0422874	0.0790924	0.9696	0.9615	0.9696	0.9654	0.9985	0.9961	0.9903	0.9556
49	0.0384714	0.0761028	0.9694	0.9621	0.9694	0.9656	0.9991	0.9964	0.9901	0.9556
50	0.0591578	0.0780425	0.9662	0.9749	0.9662	0.97	0.9988	0.998	0.9885	0.9591
51	0.0511204	0.0676311	0.9794	0.9796	0.9794	0.9795	0.9991	0.9967	0.9944	0.9739
52	0.0483108	0.090775	0.9662	0.9749	0.9662	0.97	0.9984	0.9964	0.9885	0.9591
53	0.0361493	0.08117	0.9755	0.987	0.9755	0.9809	0.9979	0.9935	0.9926	0.9743
54	0.0406376	0.0861694	0.9755	0.987	0.9755	0.9809	0.9975	0.9936	0.9926	0.9743
55	0.0360093	0.0629162	0.9766	0.9709	0.9766	0.9736	0.9991	0.9966	0.9934	0.9671
56	0.0351715	0.0657055	0.9742	0.9821	0.9742	0.9779	0.9991	0.997	0.992	0.9702
57	0.0259955	0.0561325	0.9802	0.9796	0.9802	0.9799	0.9994	0.9978	0.9944	0.9743
58	0.0348966	0.0651225	0.9794	0.9805	0.9794	0.9799	0.9991	0.9967	0.9943	0.9743
59	0.0318085	0.0878699	0.9734	0.9838	0.9734	0.9784	0.9987	0.9969	0.9915	0.9705
60	0.0285619	0.0722438	0.9764	0.9857	0.9764	0.9808	0.9988	0.997	0.9929	0.9741
61	0.0304591	0.0725022	0.9764	0.9862	0.9764	0.9811	0.9989	0.9976	0.9928	0.9743
62	0.0282657	0.0732603	0.9781	0.9847	0.9781	0.9812	0.9988	0.9977	0.9931	0.9744
63	0.0278073	0.0579312	0.9802	0.9788	0.9802	0.9795	0.9994	0.9981	0.9946	0.974
64	0.0249914	0.0653673	0.9794	0.9873	0.9794	0.9832	0.9992	0.9981	0.9942	0.9776
65	0.0293539	0.0786776	0.9698	0.9837	0.9698	0.9762	0.9989	0.9954	0.9933	0.9699
66	0.02479	0.081071	0.9625	0.9683	0.9625	0.9652	0.9983	0.9966	0.99	0.9553
67	0.0298117	0.0850038	0.9742	0.9757	0.9742	0.9749	0.9982	0.994	0.9919	0.967
68	0.0221988	0.0639284	0.9802	0.9877	0.9802	0.9838	0.9994	0.9988	0.9942	0.9781
69	0.0259446	0.0803318	0.9489	0.9788	0.9489	0.9619	0.9993	0.9978	0.991	0.9544
70	0.0334371	0.0583302	0.9785	0.9883	0.9785	0.9832	0.9991	0.9983	0.994	0.9777
71	0.0384773	0.0660659	0.9643	0.9787	0.9643	0.971	0.9988	0.9975	0.991	0.9624
72	0.0330348	0.059424	0.9815	0.99	0.9815	0.9856	0.999	0.9974	0.9953	0.9812
73	0.0297239	0.0930246	0.9734	0.9836	0.9734	0.9782	0.9983	0.9957	0.9916	0.9704
74	0.0299742	0.0763866	0.9734	0.9842	0.9734	0.9785	0.9981	0.9964	0.9915	0.9706
75	0.0183454	0.0724601	0.9536	0.9765	0.9536	0.9639	0.9982	0.996	0.9898	0.9547
76	0.0229418	0.0666739	0.9668	0.9815	0.9668	0.9737	0.9986	0.997	0.992	0.9662
77	0.0257274	0.0712406	0.9785	0.9889	0.9785	0.9835	0.9978	0.9963	0.9939	0.9779
78	0.0258213	0.0631476	0.9823	0.9895	0.9823	0.9858	0.9986	0.9975	0.9954	0.9814
79	0.019609	0.0711857	0.9698	0.9837	0.9698	0.9762	0.9989	0.9965	0.9933	0.9699
80	0.0250011	0.0658762	0.9719	0.9866	0.9719	0.9788	0.9991	0.9979	0.9944	0.9736
81	0.0208061	0.0536629	0.9719	0.9871	0.9719	0.9791	0.9995	0.9987	0.9942	0.9738
82	0.022499	0.0643751	0.9609	0.9843	0.9609	0.9715	0.9986	0.9973	0.9931	0.9657
83	0.0232518	0.0748365	0.9555	0.9802	0.9555	0.9668	0.9985	0.9957	0.9906	0.9586
84	0.0376074	0.0664452	0.9781	0.9844	0.9781	0.9811	0.9995	0.999	0.9931	0.9743
85	0.0233995	0.0638276	0.9676	0.9809	0.9676	0.9737	0.9993	0.9986	0.9922	0.9663
86	0.0193779	0.0583229	0.9815	0.991	0.9815	0.9861	0.9986	0.9969	0.9951	0.9816
87	0.0205004	0.0654247	0.9676	0.9809	0.9676	0.9736	0.9993	0.9979	0.9922	0.9663
88	0.0326216	0.073809	0.9742	0.9826	0.9742	0.9782	0.9988	0.9978	0.9918	0.9703
89	0.022416	0.078259	0.967	0.9809	0.967	0.9734	0.9988	0.996	0.9922	0.966
90	0.0255787	0.0822836	0.9491	0.9715	0.9491	0.9592	0.9987	0.9971	0.9874	0.9475
91	0.02594	0.0698374	0.9676	0.9809	0.9676	0.9737	0.9991	0.9983	0.9922	0.9663
92	0.0242787	0.0751898	0.9651	0.9839	0.9651	0.9739	0.9986	0.9974	0.9915	0.9664
93	0.0231056	0.0817938	0.9772	0.9852	0.9772	0.9811	0.9989	0.998	0.9929	0.9742
94	0.0217035	0.0484464	0.9751	0.9813	0.9751	0.978	0.9995	0.999	0.9921	0.9702
95	0.0258688	0.0529404	0.9772	0.9849	0.9772	0.981	0.9994	0.9988	0.993	0.9741
96	0.0223465	0.0594288	0.9898	0.99	0.9898	0.9899	0.999	0.9981	0.9953	0.9852
97	0.026234	0.0775685	0.9708	0.9766	0.9708	0.9733	0.999	0.9981	0.9898	0.9633
98	0.0256945	0.063807	0.9647	0.9786	0.9647	0.9711	0.9994	0.9988	0.991	0.9625
99	0.0176071	0.057007	0.9692	0.9836	0.9692	0.9758	0.9993	0.9986	0.9934	0.9697
100	0.0194006	0.0730554	0.9759	0.9809	0.9759	0.9781	0.9991	0.9982	0.9922	0.9704

## Sheet: resnet50
resnet50
Epoch	Train Loss	Val Loss	Accuracy	Precision	Recall	F1 Score	AUC	AUPR	Specificity	MCC
1	1.24537	1.02012	0.6281	0.6736	0.6281	0.625	0.8634	0.6771	0.9039	0.5472
2	0.945959	0.735509	0.6612	0.8476	0.6612	0.6368	0.9215	0.7454	0.9259	0.6104
3	0.805543	0.683657	0.6592	0.6153	0.6592	0.6271	0.933	0.8054	0.9306	0.5788
4	0.707625	0.713364	0.5902	0.5987	0.5902	0.5498	0.9308	0.7871	0.8962	0.5015
5	0.613028	0.480805	0.7007	0.8917	0.7007	0.6777	0.9668	0.8767	0.9467	0.6724
6	0.543436	0.457218	0.6558	0.6465	0.6558	0.6367	0.9816	0.9126	0.9319	0.5989
7	0.488058	0.367287	0.7334	0.914	0.7334	0.7237	0.9889	0.9453	0.9582	0.7276
8	0.425401	0.377984	0.8479	0.8949	0.8479	0.862	0.9917	0.9615	0.971	0.8396
9	0.404607	0.398189	0.7455	0.8978	0.7455	0.7626	0.9745	0.9058	0.9452	0.7441
10	0.36439	0.480712	0.7289	0.8577	0.7289	0.7391	0.9749	0.9034	0.9363	0.713
11	0.329391	0.244208	0.8922	0.9155	0.8922	0.9017	0.9924	0.9683	0.9772	0.8805
12	0.297424	0.445084	0.7874	0.8231	0.7874	0.7836	0.9865	0.9332	0.9409	0.7443
13	0.262974	0.201761	0.9415	0.9276	0.9415	0.9341	0.9961	0.9824	0.9856	0.9195
14	0.248015	0.173538	0.9109	0.9308	0.9109	0.9199	0.9962	0.9791	0.9825	0.9034
15	0.218943	0.218062	0.9206	0.9006	0.9206	0.909	0.9958	0.975	0.9796	0.8889
16	0.191501	0.188374	0.9312	0.9077	0.9312	0.9166	0.9978	0.9887	0.9797	0.8975
17	0.198531	0.273196	0.9098	0.8927	0.9098	0.8945	0.9962	0.98	0.9687	0.8682
18	0.177549	0.143708	0.9417	0.933	0.9417	0.9371	0.9979	0.9923	0.9854	0.9222
19	0.154209	0.255994	0.9018	0.9112	0.9018	0.9013	0.995	0.9757	0.9726	0.8779
20	0.148635	0.132214	0.966	0.9541	0.966	0.9596	0.999	0.9964	0.9891	0.9488
21	0.151542	0.161675	0.9317	0.9506	0.9317	0.9398	0.9968	0.9848	0.9835	0.9242
22	0.157022	0.12943	0.9385	0.944	0.9385	0.9411	0.9977	0.9899	0.9835	0.9246
23	0.112409	0.132596	0.9606	0.9506	0.9606	0.9553	0.9977	0.9921	0.9858	0.9409
24	0.112243	0.145415	0.9507	0.9255	0.9507	0.9365	0.9981	0.991	0.9809	0.9177
25	0.123121	0.171096	0.9006	0.9519	0.9006	0.918	0.996	0.9829	0.9793	0.9028
26	0.0979833	0.23635	0.9135	0.9068	0.9135	0.9056	0.9971	0.9836	0.9739	0.8828
27	0.0919513	0.106378	0.9502	0.9542	0.9502	0.9518	0.9987	0.9942	0.9882	0.9402
28	0.0993517	0.121434	0.9551	0.9455	0.9551	0.9498	0.9993	0.9973	0.9875	0.9372
29	0.087988	0.115734	0.9568	0.9528	0.9568	0.9541	0.9989	0.9954	0.9835	0.9377
30	0.0758244	0.0992112	0.9808	0.9758	0.9808	0.978	0.9988	0.9972	0.9919	0.9703
31	0.0821407	0.156773	0.9591	0.9394	0.9591	0.9474	0.9986	0.9945	0.9843	0.9323
32	0.0703953	0.150036	0.9064	0.9507	0.9064	0.9214	0.9973	0.9889	0.9782	0.9046
33	0.0700063	0.114271	0.9275	0.9535	0.9275	0.9376	0.9988	0.9947	0.9849	0.9245
34	0.0784803	0.143063	0.9249	0.9444	0.9249	0.9328	0.9963	0.9864	0.9801	0.9142
35	0.0711344	0.081237	0.9704	0.9727	0.9704	0.9714	0.999	0.9965	0.9908	0.9626
36	0.0631406	0.121434	0.9478	0.9357	0.9478	0.9406	0.9987	0.9935	0.983	0.9239
37	0.0674537	0.0937229	0.9511	0.9589	0.9511	0.9549	0.9986	0.9951	0.9851	0.9402
38	0.0555239	0.0808971	0.9691	0.9768	0.9691	0.9729	0.999	0.9975	0.9896	0.9626
39	0.0589296	0.101684	0.9367	0.9702	0.9367	0.9514	0.9982	0.9938	0.986	0.9393
40	0.0529442	0.167499	0.9428	0.9289	0.9428	0.933	0.998	0.9917	0.9801	0.9148
41	0.0577156	0.108534	0.9502	0.9708	0.9502	0.959	0.9987	0.9926	0.9878	0.9478
42	0.0552489	0.103027	0.9394	0.9607	0.9394	0.9487	0.9985	0.9947	0.9831	0.9327
43	0.0569688	0.116931	0.9383	0.9658	0.9383	0.9491	0.9983	0.9923	0.9858	0.9368
44	0.0621126	0.108589	0.9488	0.9716	0.9488	0.959	0.998	0.9916	0.9874	0.9474
45	0.0547623	0.0897693	0.971	0.9613	0.971	0.9659	0.9988	0.9965	0.9904	0.9561
46	0.0440346	0.103804	0.9763	0.9542	0.9763	0.9644	0.9987	0.9971	0.9893	0.9536
47	0.0544066	0.114518	0.9432	0.9547	0.9432	0.9479	0.9987	0.9935	0.9846	0.9331
48	0.0455537	0.0983136	0.9517	0.9739	0.9517	0.9616	0.9987	0.9969	0.9887	0.9512
49	0.0394097	0.118332	0.9395	0.9342	0.9395	0.936	0.9983	0.9929	0.983	0.9192
50	0.0425258	0.0755337	0.9787	0.9691	0.9787	0.9737	0.9992	0.9985	0.99	0.9635
51	0.0386763	0.100509	0.9721	0.9608	0.9721	0.966	0.9986	0.9964	0.9867	0.9526
52	0.0465141	0.0849678	0.9489	0.9684	0.9489	0.9566	0.9993	0.9975	0.9869	0.9448
53	0.0416381	0.0747557	0.971	0.9682	0.971	0.9695	0.9995	0.9985	0.9901	0.9594
54	0.0378552	0.0889888	0.9551	0.9499	0.9551	0.9515	0.9994	0.9965	0.9862	0.938
55	0.0370601	0.083841	0.9481	0.9516	0.9481	0.9493	0.9991	0.9956	0.9871	0.9366
56	0.0514722	0.10046	0.9555	0.9601	0.9555	0.9574	0.9988	0.9969	0.9867	0.9442
57	0.0398575	0.101488	0.9417	0.952	0.9417	0.9454	0.9988	0.9956	0.9837	0.9299
58	0.0361546	0.0862971	0.9485	0.9715	0.9485	0.9589	0.9988	0.9971	0.9874	0.9473
59	0.038665	0.0993607	0.9444	0.9461	0.9444	0.9443	0.9987	0.9951	0.9851	0.9298
60	0.0385746	0.0899443	0.9362	0.957	0.9362	0.9454	0.9988	0.9959	0.9855	0.9319
61	0.0489727	0.154111	0.9177	0.9179	0.9177	0.9138	0.9988	0.9924	0.9758	0.8925
62	0.0304475	0.0735984	0.957	0.9634	0.957	0.96	0.9994	0.998	0.9876	0.9478
63	0.0259039	0.14341	0.9342	0.9433	0.9342	0.9371	0.9982	0.9919	0.9841	0.9221
64	0.0389714	0.0757849	0.9755	0.9604	0.9755	0.9675	0.9991	0.9978	0.9889	0.9563
65	0.0291559	0.110555	0.9285	0.9469	0.9285	0.9356	0.9989	0.9954	0.9813	0.9183
66	0.0304129	0.138198	0.9425	0.9442	0.9425	0.9419	0.9984	0.9929	0.9841	0.9267
67	0.0372519	0.103032	0.9502	0.9708	0.9502	0.959	0.9982	0.9911	0.9878	0.9478
68	0.0393911	0.0959445	0.9377	0.9659	0.9377	0.9492	0.9987	0.9944	0.9856	0.9366
69	0.0294646	0.123791	0.9404	0.9344	0.9404	0.936	0.9988	0.9929	0.9832	0.9198
70	0.0247167	0.0832056	0.9636	0.9464	0.9636	0.9543	0.999	0.9962	0.9875	0.9416
71	0.0335373	0.114561	0.9478	0.9351	0.9478	0.9403	0.9988	0.9942	0.9831	0.9237
72	0.0244701	0.108777	0.957	0.9518	0.957	0.9536	0.9989	0.9956	0.9874	0.9412
73	0.0222594	0.117841	0.9404	0.9347	0.9404	0.9361	0.9988	0.9929	0.9832	0.9199
74	0.0210536	0.0798566	0.9555	0.9527	0.9555	0.9539	0.999	0.9962	0.9869	0.9407
75	0.0420535	0.0951081	0.9623	0.9547	0.9623	0.9583	0.9985	0.9959	0.9866	0.9449
76	0.0203637	0.0912297	0.9741	0.9621	0.9741	0.9676	0.9983	0.9956	0.9886	0.9564
77	0.0209919	0.100641	0.9734	0.9511	0.9734	0.9613	0.9984	0.9958	0.9882	0.9495
78	0.0258743	0.111116	0.9729	0.948	0.9729	0.9592	0.9982	0.9927	0.9873	0.9466
79	0.0178527	0.140936	0.9352	0.9369	0.9352	0.9344	0.9979	0.9917	0.9807	0.916
80	0.0199461	0.129841	0.9686	0.9428	0.9686	0.9541	0.9981	0.9934	0.9852	0.9396
81	0.0234344	0.0973419	0.9674	0.9523	0.9674	0.9594	0.9983	0.9963	0.9855	0.9448
82	0.0274809	0.126254	0.9673	0.9405	0.9673	0.9515	0.9986	0.9931	0.9843	0.9367
83	0.0264453	0.126903	0.9272	0.9538	0.9272	0.9378	0.9981	0.9923	0.9848	0.9245
84	0.025473	0.119926	0.9431	0.9371	0.9431	0.9385	0.9986	0.993	0.9845	0.9237
85	0.0255101	0.111507	0.9549	0.9608	0.9549	0.9575	0.9983	0.9959	0.9866	0.9442
86	0.0252264	0.149308	0.9132	0.9562	0.9132	0.9286	0.9976	0.988	0.9814	0.9141
87	0.0160272	0.10652	0.9451	0.9492	0.9451	0.9468	0.9981	0.9921	0.9859	0.9328
88	0.0216979	0.0938892	0.9675	0.9598	0.9675	0.9635	0.9984	0.9957	0.9889	0.9523
89	0.0256176	0.107076	0.964	0.9537	0.964	0.9584	0.9982	0.9939	0.9869	0.9452
90	0.0190692	0.0879284	0.9689	0.9586	0.9689	0.9634	0.9987	0.9961	0.9893	0.9525
91	0.0177212	0.105443	0.9646	0.9533	0.9646	0.9583	0.9986	0.9945	0.9871	0.9454
92	0.0218654	0.0944087	0.9481	0.9594	0.9481	0.9528	0.9983	0.9938	0.9869	0.9403
93	0.0186224	0.0906362	0.9768	0.9699	0.9768	0.9732	0.9984	0.9964	0.9897	0.963
94	0.0155209	0.151854	0.9306	0.9407	0.9306	0.9343	0.9972	0.988	0.9828	0.9179
95	0.0175341	0.164325	0.9276	0.9361	0.9276	0.9295	0.9974	0.9883	0.9808	0.9118
96	0.0265238	0.103498	0.9347	0.9457	0.9347	0.9394	0.9982	0.9922	0.9848	0.9247
97	0.0176061	0.112516	0.9623	0.9615	0.9623	0.9619	0.9978	0.9934	0.9864	0.9482
98	0.0175842	0.105784	0.9536	0.9502	0.9536	0.9515	0.9986	0.9945	0.9859	0.9374
99	0.0200195	0.122375	0.9466	0.9427	0.9466	0.9438	0.9981	0.9913	0.9826	0.9267
100	0.0292161	0.15053	0.9448	0.9468	0.9448	0.9446	0.9978	0.9906	0.9814	0.9266

## Sheet: densenet201
densenet201
Epoch	Train Loss	Val Loss	Accuracy	Precision	Recall	F1 Score	AUC	AUPR	Specificity	MCC
1	1.09401	0.548149	0.7882	0.936	0.7882	0.8051	0.9844	0.9283	0.9683	0.806
2	0.583303	0.375639	0.902	0.9507	0.902	0.9199	0.9874	0.9604	0.9849	0.9093
3	0.376245	0.235821	0.9367	0.9664	0.9367	0.9495	0.9986	0.9883	0.9902	0.9415
4	0.305135	0.219678	0.9492	0.9689	0.9492	0.9576	0.9972	0.9828	0.9916	0.9502
5	0.193583	0.151074	0.9458	0.9585	0.9458	0.9514	0.9986	0.9889	0.9906	0.9426
6	0.136294	0.160241	0.9261	0.9642	0.9261	0.9421	0.9983	0.9884	0.9887	0.9335
7	0.252381	0.131936	0.9594	0.9646	0.9594	0.9618	0.9965	0.988	0.9927	0.9546
8	0.179449	0.134553	0.9449	0.9837	0.9449	0.9611	0.9957	0.9885	0.9934	0.957
9	0.287665	0.159612	0.9649	0.97	0.9649	0.9672	0.9887	0.9827	0.9914	0.9586
10	0.145374	0.0953444	0.9713	0.9783	0.9713	0.9746	0.9909	0.9839	0.9947	0.9695
11	0.102231	0.109409	0.959	0.9808	0.959	0.9684	0.99	0.982	0.9925	0.962
12	0.261753	0.0908953	0.9647	0.9748	0.9647	0.9696	0.9996	0.9968	0.992	0.9622
13	0.147762	0.0765538	0.9796	0.9714	0.9796	0.9754	0.9991	0.9948	0.995	0.9702
14	0.367245	0.14013	0.9495	0.9663	0.9495	0.9568	0.998	0.9892	0.9887	0.9469
15	0.205769	0.101855	0.9679	0.9843	0.9679	0.9755	0.9966	0.9885	0.9932	0.9695
16	0.248831	0.143204	0.919	0.952	0.919	0.932	0.9974	0.9825	0.9848	0.9193
17	0.293663	0.134752	0.9435	0.9561	0.9435	0.9491	0.9945	0.9751	0.9893	0.939
18	0.257113	0.159021	0.8742	0.9267	0.8742	0.8928	0.9944	0.9588	0.9804	0.8787
19	0.183975	0.15589	0.9312	0.9262	0.9312	0.9284	0.9941	0.9699	0.9855	0.914
20	0.157782	0.117193	0.9343	0.9467	0.9343	0.94	0.9963	0.9788	0.9897	0.9302
21	0.152149	0.139004	0.9182	0.956	0.9182	0.9339	0.9944	0.9786	0.9855	0.9221
22	0.162177	0.116342	0.9441	0.9637	0.9441	0.9526	0.9974	0.9833	0.9892	0.9427
23	0.15189	0.128454	0.9313	0.9423	0.9313	0.9358	0.9969	0.985	0.984	0.9204
24	0.134025	0.134663	0.9294	0.9332	0.9294	0.9304	0.9954	0.9826	0.983	0.9139
25	0.109767	0.112888	0.9435	0.9632	0.9435	0.952	0.9976	0.9879	0.9894	0.9423
26	0.0931947	0.0961735	0.939	0.9612	0.939	0.9489	0.9981	0.9899	0.988	0.938
27	0.0787371	0.0909745	0.9458	0.9585	0.9458	0.9514	0.9983	0.9887	0.9906	0.9426
28	0.0830204	0.0951972	0.9454	0.9661	0.9454	0.9547	0.998	0.9893	0.9903	0.9459
29	0.0679172	0.110192	0.9413	0.9611	0.9413	0.9498	0.9974	0.9883	0.9882	0.939
30	0.0726152	0.0977108	0.937	0.9562	0.937	0.9449	0.9977	0.9888	0.986	0.932
31	0.0544532	0.0794735	0.9424	0.9645	0.9424	0.9524	0.999	0.9936	0.9889	0.9423
32	0.0572096	0.0837736	0.9413	0.9523	0.9413	0.9461	0.999	0.9931	0.9885	0.935
33	0.102551	0.0921909	0.9471	0.9714	0.9471	0.9581	0.9991	0.9967	0.9874	0.9467
34	0.0710411	0.0848048	0.9484	0.9665	0.9484	0.9568	0.9991	0.9945	0.9885	0.9464
35	0.0531448	0.086372	0.9447	0.9609	0.9447	0.9523	0.999	0.9963	0.9863	0.9394
36	0.0710251	0.0762565	0.9605	0.9757	0.9605	0.9676	0.9987	0.9937	0.9899	0.958
37	0.0552332	0.0811777	0.9694	0.9678	0.9694	0.9684	0.9975	0.9897	0.994	0.9624
38	0.0455793	0.111824	0.9271	0.967	0.9271	0.9438	0.9979	0.9918	0.9851	0.9315
39	0.139534	0.189378	0.9212	0.923	0.9212	0.9209	0.9932	0.9701	0.9785	0.9
40	0.102401	0.17453	0.9232	0.9076	0.9232	0.9141	0.9943	0.9762	0.9767	0.891
41	0.10737	0.213772	0.9215	0.911	0.9215	0.9145	0.9903	0.9652	0.9793	0.8945
42	0.0673112	0.162237	0.9389	0.9284	0.9389	0.9324	0.9958	0.9792	0.9835	0.9162
43	0.0727584	0.154468	0.9372	0.9283	0.9372	0.9323	0.9935	0.9783	0.9831	0.9153
44	0.0539229	0.15654	0.9464	0.9236	0.9464	0.9336	0.9963	0.9842	0.9836	0.9173
45	0.073362	0.158299	0.941	0.937	0.941	0.9383	0.9939	0.9816	0.9841	0.9225
46	0.0456808	0.182378	0.9389	0.9349	0.9389	0.9356	0.993	0.9797	0.9832	0.9193
47	0.0614983	0.130818	0.9381	0.934	0.9381	0.9354	0.9969	0.9866	0.983	0.9185
48	0.0647502	0.151041	0.9332	0.929	0.9332	0.9302	0.9965	0.9877	0.9808	0.9113
49	0.0647479	0.159617	0.9549	0.9439	0.9549	0.9482	0.9962	0.9865	0.9827	0.9312
50	0.0596506	0.178463	0.9285	0.9469	0.9285	0.9351	0.9946	0.9826	0.9817	0.9185
51	0.0558892	0.152337	0.9525	0.9398	0.9525	0.9452	0.9963	0.9884	0.9816	0.927
52	0.0504658	0.1633	0.9447	0.9497	0.9447	0.9466	0.9955	0.9848	0.9859	0.9328
53	0.0506807	0.131449	0.9381	0.934	0.9381	0.9354	0.9975	0.9886	0.983	0.9185
54	0.0392371	0.125395	0.9466	0.9599	0.9466	0.9525	0.9967	0.9892	0.9868	0.9398
55	0.049354	0.20196	0.9285	0.9312	0.9285	0.9283	0.9902	0.9708	0.9822	0.9113
56	0.0539854	0.152122	0.9332	0.9545	0.9332	0.9425	0.9945	0.9802	0.9844	0.928
57	0.0444641	0.158519	0.9404	0.9376	0.9404	0.9383	0.9944	0.9812	0.984	0.9225
58	0.0662181	0.173262	0.926	0.9443	0.926	0.9346	0.9938	0.9823	0.978	0.9135
59	0.037833	0.169218	0.941	0.931	0.941	0.9352	0.9936	0.979	0.9844	0.9196
60	0.0512767	0.137203	0.9415	0.9391	0.9415	0.94	0.9963	0.9831	0.9852	0.9251
61	0.0445705	0.145547	0.9358	0.9427	0.9358	0.939	0.9952	0.98	0.9821	0.9213
62	0.0375639	0.128561	0.9549	0.9519	0.9549	0.953	0.9967	0.9878	0.9873	0.9403
63	0.0509748	0.123289	0.9511	0.9576	0.9511	0.9542	0.9966	0.9886	0.9855	0.9398
64	0.0297576	0.144418	0.9536	0.9502	0.9536	0.9512	0.9959	0.9869	0.9861	0.9374
65	0.0428667	0.130821	0.9522	0.9582	0.9522	0.9547	0.9965	0.9878	0.9855	0.9405
66	0.0438921	0.141186	0.9441	0.9669	0.9441	0.9539	0.9969	0.9911	0.9853	0.9405
67	0.0484511	0.121921	0.9655	0.9561	0.9655	0.9603	0.9969	0.9908	0.9882	0.9485
68	0.0330829	0.146496	0.9524	0.9581	0.9524	0.9545	0.9959	0.9874	0.9857	0.9406
69	0.0292867	0.152287	0.9277	0.9466	0.9277	0.935	0.9963	0.9876	0.9815	0.9179
70	0.0309311	0.157086	0.9585	0.9488	0.9585	0.9529	0.9958	0.989	0.9848	0.9379
71	0.0395256	0.147428	0.9543	0.953	0.9543	0.9534	0.9955	0.9862	0.987	0.9404
72	0.0353754	0.12856	0.9621	0.9539	0.9621	0.9579	0.997	0.9904	0.9868	0.9444
73	0.0287811	0.136849	0.9528	0.9569	0.9528	0.9544	0.9963	0.9881	0.9858	0.9403
74	0.0288075	0.147584	0.9589	0.941	0.9589	0.9491	0.9969	0.9893	0.9853	0.9343
75	0.0313958	0.135106	0.9604	0.9437	0.9604	0.9513	0.9969	0.9897	0.9864	0.9376
76	0.0402799	0.147482	0.954	0.9209	0.954	0.9348	0.9967	0.9877	0.9839	0.9193
77	0.03122	0.160241	0.9426	0.9469	0.9426	0.9439	0.9966	0.9887	0.985	0.9293
78	0.0230313	0.147927	0.9369	0.9416	0.9369	0.9385	0.9967	0.9893	0.9826	0.9215
79	0.0265604	0.144627	0.9485	0.9375	0.9485	0.9422	0.9972	0.9913	0.9843	0.9265
80	0.0401977	0.17803	0.9546	0.9361	0.9546	0.9441	0.9965	0.9878	0.9832	0.9275
81	0.0352837	0.12799	0.9645	0.9556	0.9645	0.9598	0.9975	0.9925	0.9882	0.9478
82	0.0313382	0.166558	0.961	0.9437	0.961	0.9516	0.9969	0.99	0.9864	0.9379
83	0.0233254	0.160884	0.9294	0.9339	0.9294	0.9307	0.9957	0.9859	0.9829	0.9141
84	0.0317135	0.150584	0.9298	0.9403	0.9298	0.9337	0.9972	0.9885	0.983	0.9174
85	0.0294637	0.143147	0.9575	0.9358	0.9575	0.9456	0.9976	0.9918	0.9854	0.931
86	0.0311015	0.172101	0.9322	0.9436	0.9322	0.9365	0.9957	0.9843	0.9839	0.9213
87	0.0242064	0.132386	0.9402	0.9515	0.9402	0.9448	0.997	0.9904	0.9836	0.929
88	0.0330009	0.126664	0.9596	0.9507	0.9596	0.9549	0.9979	0.9933	0.9859	0.9406
89	0.0306401	0.163982	0.9568	0.9522	0.9568	0.9535	0.9968	0.9874	0.9838	0.9376
90	0.0229418	0.139228	0.9417	0.939	0.9417	0.9398	0.9972	0.99	0.9854	0.9252
91	0.0273177	0.166347	0.9479	0.9377	0.9479	0.942	0.9961	0.9835	0.9843	0.9263
92	0.0163093	0.125768	0.9596	0.9507	0.9596	0.9549	0.9974	0.9899	0.9859	0.9406
93	0.0226042	0.162979	0.9506	0.9467	0.9506	0.948	0.9967	0.989	0.9851	0.9332
94	0.0256118	0.118085	0.9623	0.9603	0.9623	0.9612	0.9976	0.9925	0.9867	0.9478
95	0.0232055	0.13965	0.9583	0.936	0.9583	0.946	0.997	0.9893	0.9854	0.9314
96	0.0278015	0.14223	0.9575	0.9555	0.9575	0.9562	0.9967	0.992	0.9844	0.9406
97	0.0268247	0.14602	0.9541	0.9405	0.9541	0.9466	0.9966	0.9905	0.9836	0.9303
98	0.0259167	0.150041	0.9503	0.9379	0.9503	0.9436	0.9966	0.9898	0.9823	0.9261
99	0.0310009	0.17484	0.9228	0.9514	0.9228	0.9349	0.9949	0.9832	0.9833	0.9199
100	0.0224723	0.149362	0.9345	0.9318	0.9345	0.9326	0.9965	0.9897	0.9818	0.9144

## Sheet: efficientformerv2
efficientformerv2
Epoch	Train Loss	Val Loss	Accuracy	Precision	Recall	F1 Score	AUC	AUPR	Specificity	MCC
1	1.26422	0.791033	0.7279	0.8139	0.7279	0.7327	0.9559	0.8151	0.9456	0.7021
2	0.845055	0.520505	0.7144	0.7763	0.7144	0.6954	0.9566	0.8491	0.9539	0.676
3	0.65243	0.394687	0.7386	0.9049	0.7386	0.7335	0.9804	0.9375	0.9567	0.7337
4	0.556455	6.17833	0.8309	0.9015	0.8309	0.8522	0.9786	0.9381	0.9628	0.8244
5	0.488234	0.289167	0.8919	0.9312	0.8919	0.9061	0.9884	0.9706	0.9759	0.8857
6	0.449685	5.6525	0.9187	0.9307	0.9187	0.924	0.9793	0.9036	0.9777	0.9023
7	0.400015	1.38855	0.9216	0.9159	0.9216	0.9177	0.9869	0.9266	0.9787	0.8969
8	0.362751	4.09037	0.9203	0.9137	0.9203	0.9154	0.9848	0.9122	0.9778	0.8941
9	0.313664	17.3452	0.9404	0.928	0.9404	0.9332	0.9859	0.9102	0.9832	0.9166
10	0.309504	2.47655	0.9485	0.933	0.9485	0.9403	0.9849	0.9093	0.9839	0.924
11	0.287892	0.917972	0.9334	0.9281	0.9334	0.9306	0.988	0.9218	0.9812	0.9118
12	0.292536	1.37684	0.9528	0.9384	0.9528	0.9452	0.9881	0.9325	0.9861	0.9311
13	0.240799	3.95134	0.9475	0.9338	0.9475	0.9402	0.9842	0.9042	0.9876	0.9276
14	0.219473	0.535443	0.9468	0.9488	0.9468	0.9471	0.99	0.9474	0.9861	0.9334
15	0.244368	0.423023	0.9587	0.9621	0.9587	0.9598	0.9918	0.9691	0.9881	0.9481
16	0.190501	6.84235	0.95	0.9254	0.95	0.9364	0.985	0.9102	0.9856	0.9221
17	0.186869	3.46318	0.9438	0.9303	0.9438	0.9366	0.9825	0.9024	0.9828	0.9193
18	0.174691	8.40294	0.9483	0.9328	0.9483	0.9399	0.984	0.9119	0.988	0.9277
19	0.153401	0.101674	0.9745	0.9672	0.9745	0.9706	0.9984	0.9925	0.9926	0.9631
20	0.145889	13.6748	0.9379	0.9232	0.9379	0.9299	0.9856	0.9093	0.9871	0.9168
21	0.138273	1.02613	0.953	0.9277	0.953	0.9388	0.9901	0.9376	0.9869	0.9259
22	0.115677	0.0927071	0.9657	0.9564	0.9657	0.9608	0.999	0.9948	0.9918	0.9524
23	0.118936	0.409298	0.9542	0.9321	0.9542	0.942	0.9927	0.9436	0.9868	0.9288
24	0.10324	0.921357	0.956	0.93	0.956	0.9414	0.9923	0.9488	0.9882	0.9297
25	0.0980451	0.139848	0.9413	0.9307	0.9413	0.935	0.9986	0.9911	0.9845	0.9197
26	0.113229	0.171029	0.9355	0.9172	0.9355	0.9244	0.9968	0.9815	0.9816	0.9067
27	0.103686	0.135371	0.9323	0.9492	0.9323	0.9391	0.9968	0.984	0.9875	0.9277
28	0.1206	0.108878	0.9413	0.9538	0.9413	0.947	0.9986	0.9903	0.988	0.9355
29	0.0952434	0.142265	0.9385	0.9402	0.9385	0.9385	0.9975	0.9847	0.9866	0.9254
30	0.0934442	0.122893	0.9646	0.9408	0.9646	0.9514	0.9976	0.9885	0.9878	0.9393
31	0.0862153	0.123605	0.9609	0.9506	0.9609	0.9551	0.9973	0.9874	0.9899	0.9449
32	0.0828799	0.100663	0.9509	0.9574	0.9509	0.954	0.9984	0.9934	0.9891	0.9433
33	0.0892964	0.109604	0.9555	0.94	0.9555	0.9473	0.9981	0.9882	0.9875	0.9346
34	0.0765675	0.167727	0.9453	0.9216	0.9453	0.9312	0.9969	0.9859	0.9827	0.9146
35	0.0690917	0.115481	0.9483	0.9442	0.9483	0.9455	0.9975	0.989	0.9877	0.9334
36	0.0712529	0.116331	0.9689	0.946	0.9689	0.9564	0.9971	0.9859	0.99	0.9463
37	0.0702923	0.154825	0.9208	0.9286	0.9208	0.9231	0.9971	0.9862	0.9822	0.9063
38	0.065878	0.128788	0.9697	0.9462	0.9697	0.9567	0.9978	0.9879	0.9901	0.9468
39	0.0653481	0.124945	0.9521	0.934	0.9521	0.9419	0.9974	0.9869	0.9857	0.9277
40	0.0585714	0.119452	0.9668	0.9434	0.9668	0.9539	0.9977	0.9915	0.9889	0.9428
41	0.0535489	0.119116	0.9459	0.9412	0.9459	0.943	0.998	0.9903	0.9866	0.9295
42	0.0723075	0.142582	0.9134	0.9365	0.9134	0.9214	0.9973	0.9853	0.9821	0.9059
43	0.0608422	0.133157	0.9104	0.9331	0.9104	0.9185	0.9977	0.9882	0.9809	0.9016
44	0.0511627	0.10205	0.9689	0.946	0.9689	0.9564	0.9985	0.9934	0.99	0.9463
45	0.0506745	0.0894097	0.9598	0.9577	0.9598	0.9586	0.9989	0.995	0.9893	0.9477
46	0.0463685	0.367118	0.86	0.8987	0.86	0.8632	0.9961	0.9799	0.9548	0.8319
47	0.0539624	0.105652	0.9606	0.9504	0.9606	0.9551	0.9985	0.9927	0.9898	0.9447
48	0.0579711	0.108911	0.963	0.9467	0.963	0.9543	0.9977	0.9925	0.9873	0.9414
49	0.0561616	0.141377	0.9459	0.9413	0.9459	0.9429	0.9966	0.9867	0.9866	0.9296
50	0.0410109	0.15465	0.9125	0.9453	0.9125	0.9245	0.9964	0.9871	0.9818	0.9093
51	0.0385637	0.119522	0.9578	0.9416	0.9578	0.9492	0.9973	0.9893	0.985	0.934
52	0.0460149	0.133498	0.9243	0.9416	0.9243	0.9315	0.9969	0.9887	0.9839	0.9163
53	0.0397675	0.124741	0.9451	0.9484	0.9451	0.9462	0.9973	0.9902	0.9862	0.9325
54	0.0312271	0.172877	0.8996	0.9309	0.8996	0.9104	0.9956	0.9795	0.9799	0.8937
55	0.0514074	0.119681	0.9466	0.9519	0.9466	0.949	0.9968	0.9876	0.9869	0.9361
56	0.0422424	0.128461	0.9549	0.9522	0.9549	0.9533	0.9961	0.9874	0.9871	0.9403
57	0.0495292	0.1327	0.9215	0.9308	0.9215	0.9252	0.9965	0.9843	0.9831	0.9088
58	0.0441196	0.116402	0.9347	0.931	0.9347	0.9325	0.9969	0.988	0.9855	0.9179
59	0.0396966	0.117004	0.9402	0.9361	0.9402	0.9376	0.9975	0.9904	0.9842	0.9218
60	0.0406449	0.157417	0.9088	0.9498	0.9088	0.9237	0.9972	0.9868	0.984	0.9116
61	0.0424038	0.135983	0.943	0.9457	0.943	0.9437	0.9973	0.9879	0.9851	0.9289
62	0.0498843	0.111895	0.9436	0.9567	0.9436	0.9496	0.9975	0.9908	0.9856	0.9356
63	0.0429743	0.123935	0.9252	0.9535	0.9252	0.9371	0.9979	0.993	0.9846	0.9234
64	0.0388639	0.114272	0.971	0.9604	0.971	0.9653	0.9974	0.9905	0.9907	0.9558
65	0.0363681	0.105917	0.9522	0.95	0.9522	0.9509	0.9973	0.991	0.9858	0.9366
66	0.0329242	0.119112	0.9683	0.9581	0.9683	0.9628	0.9972	0.9888	0.9894	0.952
67	0.0282114	0.098377	0.9528	0.9495	0.9528	0.9508	0.9979	0.9913	0.986	0.9368
68	0.0320844	0.102308	0.9588	0.9518	0.9588	0.9551	0.9977	0.9914	0.9855	0.9406
69	0.0400718	0.135317	0.9496	0.9475	0.9496	0.9483	0.9971	0.9899	0.9847	0.9329
70	0.033541	0.127193	0.9404	0.9367	0.9404	0.938	0.9979	0.9888	0.9841	0.9221
71	0.0298151	0.110093	0.9434	0.9468	0.9434	0.9442	0.9981	0.9925	0.985	0.9296
72	0.0244224	0.112753	0.9421	0.9463	0.9421	0.9439	0.9978	0.9901	0.9848	0.9287
73	0.0279414	0.10699	0.9541	0.9539	0.9541	0.954	0.9975	0.9913	0.9866	0.9406
74	0.0240492	0.11169	0.9659	0.9557	0.9659	0.9605	0.9975	0.9903	0.9882	0.9485
75	0.0275729	0.149207	0.9523	0.9346	0.9523	0.942	0.9959	0.9824	0.9858	0.9281
76	0.0261267	0.150058	0.9279	0.9383	0.9279	0.9316	0.9962	0.9864	0.9817	0.9142
77	0.022777	0.11582	0.9681	0.959	0.9681	0.9634	0.9964	0.9894	0.9891	0.9523
78	0.0302211	0.107062	0.9747	0.961	0.9747	0.9673	0.9973	0.9923	0.9889	0.9563
79	0.032777	0.127787	0.9438	0.9461	0.9438	0.944	0.9969	0.9887	0.9851	0.9295
80	0.0177697	0.128994	0.9347	0.9451	0.9347	0.9391	0.9968	0.9877	0.9849	0.9245
81	0.0209565	0.124714	0.9168	0.9409	0.9168	0.9264	0.9971	0.9877	0.9839	0.912
82	0.0272493	0.119961	0.9377	0.9476	0.9377	0.9417	0.9974	0.9877	0.9862	0.9284
83	0.0244356	0.137359	0.9217	0.9397	0.9217	0.9289	0.9962	0.9843	0.9828	0.9129
84	0.0272844	0.12426	0.9338	0.9454	0.9338	0.939	0.9965	0.987	0.9848	0.9242
85	0.0287385	0.134226	0.9653	0.9558	0.9653	0.9603	0.9967	0.9874	0.9881	0.9482
86	0.0320953	0.121806	0.9594	0.9512	0.9594	0.9552	0.997	0.9894	0.9856	0.9406
87	0.0322325	0.121147	0.9596	0.9506	0.9596	0.9549	0.9968	0.9908	0.9858	0.9405
88	0.0305296	0.154552	0.9247	0.9422	0.9247	0.9314	0.9959	0.9847	0.9841	0.9169
89	0.0293865	0.108423	0.9547	0.9528	0.9547	0.9536	0.9972	0.9889	0.9869	0.9404
90	0.0279184	0.131959	0.9551	0.9525	0.9551	0.9534	0.9962	0.9856	0.9871	0.9405
91	0.0222713	0.118487	0.9755	0.9601	0.9755	0.9673	0.997	0.9891	0.989	0.9563
92	0.0330219	0.124866	0.9519	0.9499	0.9519	0.9508	0.997	0.9895	0.9858	0.9365
93	0.0288343	0.145306	0.9623	0.9535	0.9623	0.9578	0.9961	0.9856	0.9869	0.9444
94	0.0277637	0.157016	0.953	0.9496	0.953	0.9506	0.9957	0.9857	0.9862	0.937
95	0.0260038	0.122261	0.9623	0.9535	0.9623	0.9578	0.9971	0.9898	0.9869	0.9444
96	0.0237152	0.136632	0.9557	0.9525	0.9557	0.9537	0.9962	0.9859	0.9871	0.9408
97	0.020594	0.141729	0.9646	0.9528	0.9646	0.9581	0.9964	0.9854	0.9872	0.9452
98	0.0231866	0.131108	0.9655	0.9559	0.9655	0.9603	0.9963	0.9899	0.9882	0.9484
99	0.0195855	0.111153	0.9683	0.9586	0.9683	0.9631	0.9971	0.9899	0.9893	0.9522
100	0.0326356	0.137868	0.9579	0.9551	0.9579	0.9562	0.9958	0.9842	0.9882	0.9443

## Sheet: twins_pcpvt_base
twins_pcpvt_base
Epoch	Train Loss	Val Loss	Accuracy	Precision	Recall	F1 Score	AUC	AUPR	Specificity	MCC
1	1.02828	0.608554	0.7898	0.7865	0.7898	0.7863	0.9771	0.8978	0.9548	0.7426
2	0.558607	0.531933	0.7124	0.8602	0.7124	0.7392	0.9779	0.9355	0.924	0.7052
3	0.539892	0.396036	0.8369	0.8263	0.8369	0.8279	0.984	0.9275	0.963	0.7936
4	0.456364	0.746868	0.6994	0.736	0.6994	0.6613	0.9644	0.886	0.9057	0.6204
5	0.43266	1.05252	0.5767	0.7031	0.5767	0.5524	0.8841	0.7754	0.8793	0.512
6	0.385607	0.310049	0.9054	0.8724	0.9054	0.884	0.9949	0.9734	0.9714	0.8581
7	0.229985	0.851024	0.6522	0.7053	0.6522	0.5662	0.9472	0.8529	0.8884	0.5369
8	0.562854	1.25032	0.4604	0.4433	0.4604	0.4117	0.9082	0.7302	0.8412	0.3454
9	0.413711	0.995712	0.5155	0.5691	0.5155	0.4424	0.9132	0.7432	0.87	0.4073
10	0.454313	1.55496	0.4829	0.3247	0.4829	0.3876	0.9292	0.7588	0.8592	0.3248
11	0.403745	1.1215	0.3179	0.5718	0.3179	0.2316	0.911	0.8005	0.7843	0.1865
12	0.35734	0.959466	0.493	0.7127	0.493	0.4629	0.9143	0.8112	0.8503	0.4268
13	0.28319	0.868387	0.5114	0.6306	0.5114	0.5135	0.9294	0.7756	0.8656	0.4549
14	0.243952	1.91315	0.2557	0.5965	0.2557	0.1506	0.8943	0.7161	0.7569	0.0717
15	0.244053	6.59902	0.25	0.072	0.25	0.1118	0.8267	0.651	0.75	0
16	0.287468	0.42995	0.7004	0.6472	0.7004	0.6699	0.9774	0.916	0.9491	0.635
17	0.204402	0.341934	0.8626	0.8596	0.8626	0.8556	0.9914	0.9563	0.962	0.8221
18	0.173937	0.470429	0.7024	0.6578	0.7024	0.6784	0.9891	0.9623	0.9513	0.646
19	0.176067	0.366231	0.8867	0.8815	0.8867	0.8648	0.9952	0.9886	0.9547	0.8372
20	0.144251	0.239943	0.875	0.9103	0.875	0.8897	0.9922	0.9532	0.9727	0.8651
21	0.156738	1.16611	0.4689	0.6234	0.4689	0.4279	0.8748	0.7164	0.8492	0.3893
22	0.166102	0.622142	0.6645	0.8664	0.6645	0.6849	0.9692	0.9105	0.9107	0.6531
23	0.153964	0.170356	0.9508	0.9172	0.9508	0.9318	0.9959	0.9859	0.9784	0.9107
24	0.115883	0.174916	0.946	0.9526	0.946	0.9491	0.996	0.9884	0.9831	0.9323
25	0.126157	0.553732	0.7658	0.7834	0.7658	0.7524	0.9746	0.9303	0.9234	0.6951
26	0.118833	0.16184	0.9519	0.923	0.9519	0.9352	0.9967	0.9898	0.9826	0.9183
27	0.104735	0.15328	0.9605	0.9159	0.9605	0.9338	0.997	0.9874	0.983	0.9183
28	0.0859952	0.141082	0.9602	0.9503	0.9602	0.9548	0.9969	0.9882	0.986	0.9407
29	0.104158	0.128851	0.9728	0.9563	0.9728	0.964	0.9975	0.9916	0.9882	0.952
30	0.0827192	0.155501	0.9602	0.9503	0.9602	0.9548	0.9965	0.9886	0.986	0.9407
31	0.0872799	0.131137	0.9609	0.9355	0.9609	0.9468	0.9975	0.9917	0.9838	0.9309
32	0.0700843	0.211776	0.8873	0.9131	0.8873	0.8978	0.99	0.9603	0.9745	0.8743
33	0.0711561	0.127043	0.9394	0.9438	0.9394	0.9411	0.9974	0.9879	0.9837	0.925
34	0.0789506	0.14476	0.9556	0.9555	0.9556	0.9547	0.9964	0.9899	0.981	0.937
35	0.0659703	0.120056	0.9747	0.9596	0.9747	0.9667	0.9976	0.9893	0.9891	0.9557
36	0.0612311	0.14051	0.9575	0.9537	0.9575	0.9552	0.9971	0.9922	0.9851	0.9408
37	0.0637738	0.130327	0.9642	0.9254	0.9642	0.9416	0.9978	0.991	0.9848	0.9272
38	0.0581354	0.117268	0.967	0.9323	0.967	0.9473	0.9982	0.9922	0.9856	0.9333
39	0.0588372	0.19894	0.8984	0.9558	0.8984	0.921	0.9966	0.991	0.9728	0.9008
40	0.0525529	0.123016	0.9602	0.9503	0.9602	0.9548	0.9978	0.9881	0.986	0.9407
41	0.0499469	0.120301	0.97	0.9541	0.97	0.9615	0.998	0.9925	0.9869	0.9484
42	0.0473132	0.989633	0.5101	0.5676	0.5101	0.449	0.9218	0.7575	0.8677	0.4067
43	0.0445952	0.136794	0.9704	0.9542	0.9704	0.9618	0.9975	0.9899	0.9869	0.9485
44	0.0473047	0.145326	0.9591	0.916	0.9591	0.9335	0.9971	0.9871	0.9828	0.9175
45	0.0526994	0.131968	0.9602	0.9507	0.9602	0.9551	0.9973	0.9875	0.9859	0.9408
46	0.0489673	0.13462	0.9608	0.9337	0.9608	0.9457	0.9969	0.9864	0.9867	0.9325
47	0.0432298	0.124556	0.9511	0.951	0.9511	0.951	0.9972	0.9871	0.9855	0.9365
48	0.0326953	0.142886	0.9488	0.935	0.9488	0.9414	0.9966	0.986	0.9812	0.9226
49	0.0386761	0.113712	0.9524	0.9618	0.9524	0.9569	0.9976	0.9912	0.9862	0.9436
50	0.0343263	0.129069	0.9538	0.9306	0.9538	0.9408	0.9979	0.9892	0.9833	0.9242
51	0.0412744	0.125773	0.9428	0.9585	0.9428	0.9502	0.9971	0.9913	0.9851	0.936
52	0.0428021	0.156388	0.9461	0.9159	0.9461	0.9279	0.9977	0.9911	0.9793	0.9084
53	0.0325519	0.109216	0.9741	0.9668	0.9741	0.9703	0.9979	0.9923	0.9887	0.9589
54	0.0284438	0.114185	0.9706	0.9541	0.9706	0.9619	0.998	0.9936	0.9869	0.9486
55	0.0354735	0.125701	0.9449	0.9615	0.9449	0.9527	0.9974	0.9922	0.9862	0.9397
56	0.0439642	0.123989	0.9602	0.9576	0.9602	0.9587	0.9975	0.9891	0.9856	0.9442
57	0.0272215	0.117832	0.9653	0.9626	0.9653	0.9638	0.9975	0.9874	0.9879	0.9516
58	0.0311261	0.109923	0.9711	0.9583	0.9711	0.9642	0.998	0.9941	0.9877	0.952
59	0.0227807	0.118922	0.9615	0.9607	0.9615	0.9611	0.9978	0.9929	0.9865	0.9476
60	0.0320026	0.13274	0.9575	0.9418	0.9575	0.949	0.9974	0.9885	0.985	0.9339
61	0.0326936	0.142792	0.9309	0.9422	0.9309	0.9361	0.9964	0.9878	0.9804	0.9175
62	0.0339522	0.151334	0.9462	0.9332	0.9462	0.9393	0.9961	0.9842	0.9838	0.923
63	0.0347553	0.162679	0.897	0.9277	0.897	0.9084	0.9963	0.9831	0.9783	0.8894
64	0.0296165	0.11197	0.9532	0.9539	0.9532	0.9535	0.9977	0.9929	0.9866	0.9402
65	0.027845	0.112776	0.9591	0.9396	0.9591	0.9484	0.998	0.9932	0.9862	0.9347
66	0.0291779	0.121002	0.9615	0.9607	0.9615	0.9611	0.9974	0.9897	0.9865	0.9476
67	0.0446337	0.189548	0.947	0.9026	0.947	0.9195	0.9976	0.9912	0.9813	0.9027
68	0.0332922	0.113461	0.9636	0.9568	0.9636	0.9601	0.9975	0.9897	0.9878	0.9479
69	0.0288277	0.169444	0.9565	0.9044	0.9565	0.9238	0.9979	0.9922	0.9813	0.9078
70	0.0349856	1.1048	0.6425	0.7607	0.6425	0.5129	0.9809	0.9093	0.8754	0.5225
71	0.0340642	0.685891	0.657	0.8412	0.657	0.6787	0.9633	0.915	0.8986	0.6362
72	0.0352731	0.120139	0.9383	0.9594	0.9383	0.9476	0.9975	0.9875	0.9868	0.9354
73	0.0295446	0.106807	0.9696	0.9619	0.9696	0.9656	0.9981	0.9906	0.9902	0.9557
74	0.0279651	0.11058	0.9734	0.9371	0.9734	0.9523	0.9983	0.9917	0.9891	0.9421
75	0.0215965	2.38016	0.3209	0.8232	0.3209	0.2324	0.9264	0.8384	0.7812	0.2188
76	0.0296902	0.118667	0.9619	0.934	0.9619	0.9461	0.9981	0.9886	0.9867	0.9331
77	0.0298167	0.106835	0.9458	0.9607	0.9458	0.9528	0.998	0.9904	0.9864	0.9397
78	0.0289302	0.115529	0.9557	0.952	0.9557	0.9534	0.9981	0.9901	0.9873	0.9406
79	0.0309778	0.0981818	0.9664	0.9477	0.9664	0.9562	0.9984	0.9925	0.9895	0.9458
80	0.0241866	0.101658	0.9464	0.939	0.9464	0.9425	0.9981	0.9907	0.9875	0.9298
81	0.0339764	0.116877	0.9542	0.9268	0.9542	0.9387	0.9983	0.9902	0.9873	0.9262
82	0.0261993	0.096205	0.9534	0.9368	0.9534	0.9444	0.9987	0.9934	0.9866	0.9308
83	0.0253712	0.139646	0.9421	0.9139	0.9421	0.9258	0.9981	0.9905	0.9817	0.9079
84	0.026368	0.129658	0.9462	0.9522	0.9462	0.9486	0.9975	0.9933	0.9837	0.9334
85	0.0254938	0.120104	0.9506	0.94	0.9506	0.9447	0.9978	0.9893	0.9853	0.9299
86	0.0264152	0.117481	0.939	0.9573	0.939	0.9476	0.9979	0.9937	0.9837	0.9322
87	0.0243158	0.12056	0.957	0.9635	0.957	0.96	0.9974	0.99	0.9877	0.9478
88	0.0323582	0.114145	0.9602	0.944	0.9602	0.9515	0.9978	0.9911	0.9863	0.9376
89	0.0256225	0.121345	0.9578	0.9227	0.9578	0.9374	0.998	0.992	0.986	0.9242
90	0.0272321	0.130673	0.9595	0.9262	0.9595	0.9404	0.998	0.9907	0.986	0.9269
91	0.0316975	0.119088	0.9576	0.9551	0.9576	0.9561	0.9979	0.99	0.9882	0.9442
92	0.0231313	0.12612	0.957	0.9629	0.957	0.9596	0.9973	0.9894	0.9878	0.9477
93	0.0209049	0.10491	0.9634	0.9642	0.9634	0.9638	0.9981	0.9923	0.9874	0.9513
94	0.0399338	0.118561	0.963	0.9467	0.963	0.9543	0.9977	0.9902	0.9873	0.9414
95	0.0216775	0.118452	0.9623	0.9529	0.9623	0.9573	0.9978	0.9912	0.9871	0.9442
96	0.0212435	0.119025	0.9747	0.9539	0.9747	0.9634	0.9976	0.9925	0.9893	0.9528
97	0.0248934	0.118732	0.9634	0.9575	0.9634	0.9603	0.9974	0.9916	0.9877	0.9481
98	0.0288212	0.120193	0.9672	0.9596	0.9672	0.9633	0.9968	0.9896	0.989	0.9521
99	0.0286929	0.126621	0.9645	0.9568	0.9645	0.9605	0.997	0.9899	0.9879	0.9483
100	0.0154723	0.104625	0.9763	0.9478	0.9763	0.9605	0.9983	0.9937	0.9899	0.9505

## Sheet: coatnet_0_rw_224
coatnet_0_rw_224
Epoch	Train Loss	Val Loss	Accuracy	Precision	Recall	F1 Score	AUC	AUPR	Specificity	MCC
1	1.06804	0.859379	0.5511	0.5403	0.5511	0.4919	0.8937	0.7409	0.8775	0.4322
2	0.677633	0.367412	0.764	0.9192	0.764	0.776	0.9866	0.9455	0.9622	0.7739
3	0.421375	0.428489	0.7553	0.8974	0.7553	0.7873	0.9851	0.9242	0.9383	0.7601
4	0.338342	0.313235	0.9145	0.8846	0.9145	0.8935	0.9849	0.9602	0.972	0.8693
5	0.50843	0.285949	0.882	0.945	0.882	0.9059	0.9919	0.9807	0.9728	0.8854
6	0.290357	0.854783	0.7081	0.6835	0.7081	0.6205	0.9472	0.8536	0.8945	0.5766
7	0.53751	0.334748	0.7476	0.9067	0.7476	0.7685	0.9842	0.9581	0.9511	0.7548
8	0.308143	0.323663	0.836	0.9174	0.836	0.8528	0.9903	0.968	0.9589	0.8293
9	0.262672	0.734033	0.7214	0.7694	0.7214	0.7094	0.9477	0.8912	0.9089	0.653
10	0.587548	0.36918	0.7577	0.9089	0.7577	0.7636	0.9844	0.9602	0.9569	0.7587
11	0.37947	0.466886	0.7715	0.8386	0.7715	0.7766	0.9806	0.9374	0.9373	0.7389
12	0.311913	0.238012	0.9149	0.9339	0.9149	0.9212	0.9971	0.9891	0.9798	0.9033
13	0.270237	0.348611	0.8834	0.8977	0.8834	0.8843	0.9934	0.9753	0.9628	0.8525
14	0.347506	0.263038	0.9032	0.8944	0.9032	0.8985	0.9921	0.9776	0.9717	0.8701
15	0.232736	0.809007	0.7145	0.8692	0.7145	0.7195	0.9649	0.9297	0.9041	0.6874
16	0.281562	0.208311	0.9129	0.9192	0.9129	0.9149	0.993	0.9774	0.9761	0.8917
17	0.209905	0.222613	0.9298	0.9253	0.9298	0.9255	0.9924	0.9816	0.9789	0.9055
18	0.166897	0.143913	0.9608	0.9498	0.9608	0.9549	0.9967	0.9889	0.9861	0.9408
19	0.174603	0.15336	0.9512	0.9471	0.9512	0.9486	0.9957	0.9863	0.985	0.9336
20	0.168291	0.232241	0.9094	0.8704	0.9094	0.8838	0.9913	0.9612	0.9717	0.8582
21	0.1592	0.172562	0.9562	0.9389	0.9562	0.9463	0.9951	0.986	0.9843	0.9308
22	0.147022	0.177802	0.9442	0.933	0.9442	0.9373	0.996	0.9848	0.9821	0.9198
23	0.11346	0.172363	0.9254	0.925	0.9254	0.9248	0.9955	0.9848	0.9744	0.8992
24	0.131743	0.153678	0.9398	0.9479	0.9398	0.9437	0.9959	0.9871	0.9806	0.9246
25	0.116566	0.185555	0.9451	0.9429	0.9451	0.9432	0.9932	0.981	0.9827	0.9261
26	0.0987633	0.164988	0.9432	0.944	0.9432	0.9435	0.995	0.983	0.982	0.9256
27	0.0863237	0.153265	0.9557	0.9389	0.9557	0.9467	0.996	0.9856	0.9839	0.9304
28	0.0892725	0.172796	0.9232	0.9413	0.9232	0.9297	0.9949	0.982	0.9795	0.9108
29	0.0726469	0.183704	0.9385	0.9218	0.9385	0.9288	0.9946	0.9807	0.98	0.9091
30	0.0692685	0.202041	0.9215	0.9324	0.9215	0.9242	0.9943	0.9768	0.9787	0.9047
31	0.071159	0.13024	0.9517	0.957	0.9517	0.9542	0.9969	0.9882	0.9856	0.9398
32	0.0871871	0.180723	0.9325	0.9438	0.9325	0.9353	0.9967	0.9883	0.9796	0.9167
33	0.0773623	0.13879	0.9595	0.9553	0.9595	0.9568	0.9975	0.9916	0.9846	0.9414
34	0.0615067	0.130487	0.9638	0.9605	0.9638	0.9618	0.9973	0.9918	0.9867	0.9485
35	0.0793432	0.176459	0.9543	0.9387	0.9543	0.946	0.9968	0.9876	0.9839	0.9297
36	0.0646096	0.123591	0.9428	0.9504	0.9428	0.9464	0.9968	0.9932	0.9818	0.9285
37	0.0606313	0.129139	0.961	0.9576	0.961	0.9588	0.9977	0.994	0.9858	0.9446
38	0.0528055	0.130832	0.9587	0.9549	0.9587	0.9564	0.9971	0.9919	0.9845	0.9409
39	0.0559294	0.137638	0.9553	0.953	0.9553	0.9535	0.9973	0.9921	0.9835	0.9372
40	0.051103	0.12329	0.9534	0.9575	0.9534	0.9549	0.9975	0.9927	0.9856	0.9407
41	0.0474693	0.159483	0.9539	0.9349	0.9539	0.9422	0.9975	0.9909	0.9822	0.9253
42	0.0525853	0.114679	0.9621	0.9516	0.9621	0.9561	0.9974	0.9948	0.984	0.9408
43	0.0541114	0.114243	0.9712	0.9606	0.9712	0.9656	0.998	0.9939	0.9867	0.9521
44	0.0403753	0.122544	0.9587	0.9475	0.9587	0.9526	0.9979	0.9939	0.9849	0.9374
45	0.0411565	0.167376	0.9445	0.9223	0.9445	0.9304	0.9974	0.9902	0.9792	0.9109
46	0.0438198	0.153086	0.9325	0.9431	0.9325	0.9351	0.9975	0.9912	0.9795	0.9164
47	0.0437611	0.114626	0.9626	0.9538	0.9626	0.9578	0.9977	0.9928	0.987	0.9447
48	0.0468933	0.119745	0.9438	0.9545	0.9438	0.9479	0.9983	0.9939	0.9847	0.9333
49	0.0412149	0.127651	0.9515	0.9548	0.9515	0.952	0.9977	0.9933	0.9849	0.9374
50	0.0378737	0.108148	0.963	0.9603	0.963	0.9615	0.9977	0.9944	0.9867	0.948
51	0.0397051	0.106615	0.9525	0.9572	0.9525	0.9545	0.998	0.9953	0.9856	0.9402
52	0.0502467	0.0961732	0.9576	0.9628	0.9576	0.9599	0.9981	0.9956	0.9878	0.9478
53	0.0306753	0.122769	0.9555	0.9368	0.9555	0.9447	0.9983	0.9945	0.983	0.9281
54	0.0453788	0.0960286	0.9573	0.9741	0.9573	0.9652	0.9982	0.9963	0.9884	0.9544
55	0.0306909	0.0891402	0.9651	0.9626	0.9651	0.9637	0.9986	0.9959	0.9879	0.9514
56	0.0407149	0.125679	0.9721	0.9534	0.9721	0.9618	0.9979	0.9932	0.9873	0.949
57	0.0290885	0.13438	0.9512	0.9542	0.9512	0.9518	0.9979	0.9927	0.9849	0.9371
58	0.0354547	0.169604	0.9393	0.9336	0.9393	0.9338	0.9973	0.9913	0.9787	0.914
59	0.0371734	0.120279	0.9683	0.9504	0.9683	0.9586	0.9981	0.9936	0.9861	0.9446
60	0.0445983	0.110366	0.9466	0.9512	0.9466	0.9485	0.9982	0.9954	0.9835	0.9321
61	0.0264811	0.154031	0.9202	0.9375	0.9202	0.9268	0.9976	0.9918	0.9783	0.9063
62	0.0233701	0.137776	0.9491	0.9442	0.9491	0.9458	0.9977	0.992	0.984	0.93
63	0.0219453	0.135251	0.9536	0.9572	0.9536	0.9545	0.9974	0.9927	0.986	0.9408
64	0.046813	0.158167	0.9521	0.9548	0.9521	0.9522	0.9973	0.9933	0.9849	0.9377
65	0.0339439	0.133493	0.9525	0.9563	0.9525	0.9539	0.9974	0.9918	0.9859	0.94
66	0.0341144	0.124226	0.9704	0.9532	0.9704	0.9612	0.9977	0.9921	0.9872	0.9482
67	0.0309694	0.163117	0.9367	0.9243	0.9367	0.9293	0.9973	0.9898	0.9787	0.9083
68	0.0216952	0.157689	0.9417	0.952	0.9417	0.9451	0.9972	0.9913	0.9838	0.93
69	0.0210059	0.126387	0.9557	0.9381	0.9557	0.9461	0.998	0.9934	0.9842	0.9302
70	0.026124	0.106605	0.9708	0.9646	0.9708	0.9674	0.9983	0.996	0.9875	0.9551
71	0.0296705	0.116772	0.9491	0.9375	0.9491	0.9425	0.9979	0.9924	0.9843	0.9268
72	0.0314159	0.139859	0.9461	0.9346	0.9461	0.9396	0.998	0.9938	0.9831	0.9227
73	0.0221187	0.0977666	0.9606	0.973	0.9606	0.9659	0.9983	0.9961	0.989	0.9554
74	0.0229797	0.129851	0.9521	0.9476	0.9521	0.9487	0.9981	0.9937	0.9852	0.9343
75	0.0258087	0.100512	0.9721	0.9647	0.9721	0.9683	0.9983	0.9966	0.9874	0.9557
76	0.0286969	0.111511	0.9555	0.9675	0.9555	0.9606	0.9984	0.9959	0.9868	0.9478
77	0.0232474	0.106421	0.9712	0.9603	0.9712	0.9654	0.9988	0.997	0.9868	0.952
78	0.029008	0.113716	0.963	0.9594	0.963	0.9608	0.9983	0.9952	0.987	0.9477
79	0.0192184	0.152967	0.9493	0.953	0.9493	0.9496	0.9969	0.9935	0.9839	0.9343
80	0.0194881	0.0992524	0.957	0.9549	0.957	0.9558	0.9986	0.9965	0.9844	0.9401
81	0.0224669	0.12599	0.9536	0.9569	0.9536	0.9544	0.9975	0.9926	0.986	0.9407
82	0.022292	0.145532	0.9542	0.9569	0.9542	0.9547	0.9978	0.9933	0.986	0.941
83	0.0235077	0.0968675	0.9651	0.962	0.9651	0.9633	0.9986	0.9959	0.9881	0.9513
84	0.0323396	0.100684	0.9642	0.9703	0.9642	0.967	0.9984	0.9963	0.9877	0.9548
85	0.0271553	0.134538	0.94	0.9507	0.94	0.9444	0.9977	0.9922	0.9837	0.9286
86	0.0269827	0.129541	0.9534	0.9567	0.9534	0.9543	0.998	0.9954	0.986	0.9405
87	0.0234717	0.112859	0.9704	0.9599	0.9704	0.9647	0.9981	0.9949	0.9869	0.9515
88	0.013749	0.119711	0.9587	0.9545	0.9587	0.9562	0.9981	0.9957	0.9846	0.9408
89	0.0182711	0.163441	0.947	0.9492	0.947	0.9469	0.9973	0.991	0.9827	0.9301
90	0.0205889	0.125912	0.9579	0.9627	0.9579	0.9597	0.9979	0.9938	0.988	0.948
91	0.013431	0.135778	0.9565	0.9519	0.9565	0.9537	0.9977	0.9925	0.9836	0.9372
92	0.0178423	0.106488	0.9651	0.9626	0.9651	0.9637	0.9981	0.9948	0.9879	0.9514
93	0.0176476	0.102762	0.9696	0.9607	0.9696	0.9649	0.9982	0.9946	0.9866	0.9514
94	0.0286606	0.110757	0.9472	0.9598	0.9472	0.9528	0.9979	0.9946	0.9868	0.94
95	0.017097	0.130047	0.9461	0.9412	0.9461	0.9429	0.9981	0.9936	0.9829	0.9259
96	0.0240904	0.140887	0.9417	0.9516	0.9417	0.9451	0.9975	0.9919	0.9838	0.9298
97	0.0171952	0.1178	0.9587	0.9476	0.9587	0.9527	0.9984	0.9952	0.9849	0.9374
98	0.0191728	0.0970272	0.9651	0.9626	0.9651	0.9637	0.9983	0.9957	0.9879	0.9514
99	0.0162471	0.138303	0.9542	0.9574	0.9542	0.955	0.997	0.9923	0.9858	0.9411
100	0.0240211	0.125527	0.9696	0.9607	0.9696	0.9649	0.9977	0.9941	0.9866	0.9514

## Sheet: swin_base_patch4_window7_224
swin_base_patch4_window7_224
Epoch	Train Loss	Val Loss	Accuracy	Precision	Recall	F1 Score	AUC	AUPR	Specificity	MCC
1	1.02343	0.72972	0.6266	0.7177	0.6266	0.6278	0.9193	0.7503	0.916	0.5743
2	0.954879	0.684467	0.6649	0.7315	0.6649	0.6681	0.9124	0.7611	0.9161	0.6079
3	0.755453	0.527031	0.7387	0.8966	0.7387	0.7548	0.964	0.8945	0.9413	0.736
4	0.573012	0.365494	0.8322	0.9357	0.8322	0.8577	0.9813	0.9257	0.9707	0.8446
5	0.557056	0.386307	0.7875	0.9091	0.7875	0.8108	0.9803	0.9233	0.957	0.7901
6	0.469195	0.30738	0.8489	0.9331	0.8489	0.8712	0.99	0.9522	0.9704	0.8542
7	0.444123	0.295843	0.888	0.9484	0.888	0.9072	0.9888	0.9473	0.9772	0.8917
8	0.370755	0.217179	0.9049	0.9341	0.9049	0.9155	0.9963	0.9804	0.982	0.9002
9	0.312262	0.220995	0.895	0.9249	0.895	0.9038	0.9971	0.9786	0.9767	0.8849
10	0.262206	0.175812	0.8988	0.9303	0.8988	0.9102	0.9979	0.985	0.9798	0.893
11	0.225455	0.285825	0.8781	0.8825	0.8781	0.8743	0.9964	0.9806	0.9649	0.8442
12	0.482666	0.331597	0.8884	0.8326	0.8884	0.8369	0.99	0.9488	0.9645	0.8142
13	0.455818	0.2603	0.9301	0.9188	0.9301	0.9227	0.9921	0.9714	0.979	0.9024
14	0.394689	0.31477	0.8622	0.8623	0.8622	0.8527	0.9917	0.9629	0.958	0.8187
15	0.345602	0.249201	0.9054	0.8936	0.9054	0.8973	0.9924	0.9714	0.9712	0.8697
16	0.295451	0.205887	0.9497	0.9211	0.9497	0.933	0.9945	0.9777	0.9814	0.915
17	0.249364	0.215785	0.9377	0.8867	0.9377	0.9059	0.9943	0.98	0.9719	0.8806
18	0.234509	0.182713	0.9401	0.9158	0.9401	0.9265	0.9957	0.9853	0.976	0.9028
19	0.19663	0.206789	0.9217	0.9205	0.9217	0.9203	0.9937	0.9797	0.9759	0.8965
20	0.166105	0.180577	0.9373	0.9246	0.9373	0.93	0.9962	0.9862	0.9784	0.9086
21	0.154936	0.201664	0.922	0.8981	0.922	0.9069	0.9945	0.9815	0.9711	0.8796
22	0.143702	0.15106	0.9517	0.9345	0.9517	0.9424	0.9963	0.9911	0.9814	0.9237
23	0.124002	0.164331	0.9505	0.9101	0.9505	0.927	0.9964	0.9877	0.9777	0.9057
24	0.122603	0.192015	0.936	0.8942	0.936	0.9096	0.9963	0.9842	0.9743	0.8867
25	0.102839	0.16654	0.9446	0.9118	0.9446	0.9256	0.9961	0.9874	0.9789	0.9052
26	0.110096	0.13707	0.9597	0.9298	0.9597	0.943	0.9975	0.991	0.9817	0.925
27	0.105871	0.171873	0.9528	0.9141	0.9528	0.9297	0.9962	0.9885	0.978	0.9093
28	0.101156	0.183199	0.9499	0.9193	0.9499	0.9313	0.9962	0.9878	0.9803	0.913
29	0.0928177	0.145297	0.957	0.9273	0.957	0.9405	0.9968	0.9902	0.9805	0.9212
30	0.0817774	0.172294	0.935	0.9093	0.935	0.9189	0.9965	0.9867	0.9771	0.8976
31	0.0692892	0.132225	0.9506	0.9475	0.9506	0.9486	0.9973	0.9916	0.9848	0.9334
32	0.0660262	0.161496	0.9497	0.918	0.9497	0.9308	0.9971	0.9892	0.9804	0.9123
33	0.0717031	0.129392	0.9562	0.9729	0.9562	0.964	0.9969	0.9924	0.9871	0.9517
34	0.069731	0.138382	0.9442	0.9396	0.9442	0.9411	0.9975	0.992	0.9815	0.9228
35	0.0662953	0.162894	0.9418	0.9219	0.9418	0.9296	0.9976	0.994	0.9764	0.907
36	0.0651355	0.130236	0.9544	0.9427	0.9544	0.948	0.9977	0.9924	0.9825	0.9304
37	0.0615843	0.128174	0.9555	0.9434	0.9555	0.9483	0.9975	0.9927	0.9826	0.9313
38	0.0735265	0.13915	0.9554	0.9294	0.9554	0.9408	0.9974	0.9932	0.9795	0.9206
39	0.0497823	0.125331	0.9619	0.9411	0.9619	0.9506	0.9975	0.9938	0.9835	0.9342
40	0.053111	0.14322	0.9567	0.9271	0.9567	0.9401	0.9973	0.993	0.9806	0.9211
41	0.062691	0.111342	0.9504	0.9412	0.9504	0.9456	0.9982	0.9941	0.9848	0.9302
42	0.0558954	0.118715	0.9663	0.9436	0.9663	0.954	0.9978	0.9945	0.9847	0.9387
43	0.0544815	0.144346	0.9495	0.9255	0.9495	0.9361	0.9974	0.9903	0.9809	0.9171
44	0.0553156	0.107898	0.9642	0.9635	0.9642	0.9639	0.9977	0.9946	0.9876	0.9514
45	0.0440067	0.118773	0.9717	0.9517	0.9717	0.9608	0.9976	0.9944	0.9881	0.949
46	0.0416669	0.137019	0.9563	0.9194	0.9563	0.9349	0.9975	0.993	0.9799	0.9158
47	0.0391247	0.130523	0.9501	0.9311	0.9501	0.9395	0.9977	0.9936	0.9806	0.9202
48	0.0389923	0.125814	0.9559	0.9395	0.9559	0.9472	0.9978	0.9937	0.9837	0.9307
49	0.0429442	0.122831	0.9634	0.9311	0.9634	0.945	0.9979	0.9943	0.9841	0.9297
50	0.042749	0.138073	0.9563	0.9294	0.9563	0.9411	0.9977	0.9938	0.9795	0.921

## Sheet: swinv2_tiny_window8_256
swinv2_tiny_window8_256
Epoch	Train Loss	Val Loss	Accuracy	Precision	Recall	F1 Score	AUC	AUPR	Specificity	MCC
1	1.0639	0.612283	0.7697	0.8716	0.7697	0.7931	0.9622	0.8818	0.9468	0.7631
2	0.749762	0.600991	0.7392	0.8515	0.7392	0.7378	0.96	0.8622	0.9532	0.724
3	0.679719	0.453537	0.7517	0.8641	0.7517	0.7555	0.9669	0.8629	0.9555	0.7417
4	0.594015	1.2921	0.4981	0.8352	0.4981	0.4539	0.8689	0.6845	0.8599	0.4441
5	0.696894	0.47436	0.725	0.8911	0.725	0.741	0.9676	0.8793	0.9459	0.7241
6	0.665217	0.685298	0.6625	0.6996	0.6625	0.6606	0.9392	0.8073	0.9237	0.6034
7	0.686991	0.510159	0.7262	0.8582	0.7262	0.7382	0.9622	0.8649	0.9349	0.7105
8	0.572847	0.400559	0.7622	0.8465	0.7622	0.7702	0.9795	0.8976	0.9574	0.7485
9	0.548961	0.355666	0.8007	0.8313	0.8007	0.8073	0.984	0.9156	0.9606	0.7743
10	0.43723	0.314354	0.8127	0.8611	0.8127	0.8257	0.9861	0.9279	0.9663	0.7997
11	0.392169	0.296001	0.8447	0.8556	0.8447	0.8463	0.9872	0.9312	0.9665	0.8156
12	0.346777	0.293209	0.8726	0.8482	0.8726	0.8547	0.9912	0.9451	0.964	0.8224
13	0.309449	0.255349	0.8855	0.8697	0.8855	0.8744	0.992	0.9527	0.9701	0.8462
14	0.270506	0.237736	0.897	0.8816	0.897	0.8872	0.9927	0.9564	0.9755	0.8636
15	0.2521	0.220522	0.8991	0.8886	0.8991	0.8921	0.9939	0.9614	0.9764	0.8692
16	0.236373	0.230389	0.9062	0.9096	0.9062	0.9072	0.993	0.9631	0.9799	0.8875
17	0.189384	0.194784	0.8926	0.9009	0.8926	0.8961	0.9945	0.9675	0.9777	0.8742
18	0.203152	0.24236	0.9046	0.9075	0.9046	0.9029	0.9926	0.964	0.9748	0.8799
19	0.169713	0.175755	0.9183	0.8934	0.9183	0.9039	0.9957	0.9745	0.9787	0.883
20	0.149275	0.153318	0.926	0.9178	0.926	0.9216	0.996	0.9779	0.9822	0.9036
21	0.162388	0.173329	0.9191	0.8902	0.9191	0.902	0.996	0.9758	0.979	0.8816
22	0.16624	0.151991	0.9219	0.9026	0.9219	0.9112	0.9967	0.9809	0.9807	0.8918
23	0.14594	0.197876	0.9044	0.893	0.9044	0.8966	0.9957	0.9719	0.9752	0.8728
24	0.122786	0.148339	0.9513	0.9281	0.9513	0.9384	0.9971	0.9861	0.9868	0.9253
25	0.107194	0.206428	0.9145	0.933	0.9145	0.9213	0.9942	0.9695	0.9796	0.9025
26	0.100181	0.166305	0.9222	0.8956	0.9222	0.9066	0.9965	0.9806	0.9812	0.8882
27	0.106514	0.151765	0.9121	0.9022	0.9121	0.9066	0.9965	0.9796	0.9793	0.8857
28	0.109549	0.129478	0.946	0.9386	0.946	0.942	0.9973	0.9877	0.9876	0.9295
29	0.0903888	0.126498	0.9506	0.9244	0.9506	0.936	0.9978	0.9853	0.986	0.922
30	0.085723	0.144071	0.9286	0.9111	0.9286	0.9188	0.9971	0.9844	0.984	0.9028
31	0.0890794	0.18715	0.9236	0.9199	0.9236	0.92	0.9959	0.9777	0.9802	0.9011
32	0.0730868	0.14739	0.9362	0.9104	0.9362	0.9213	0.9975	0.9835	0.983	0.9047
33	0.0775833	0.161455	0.9166	0.9272	0.9166	0.9204	0.9963	0.9775	0.9809	0.9022
34	0.0651289	0.132668	0.9506	0.9295	0.9506	0.9389	0.9978	0.9869	0.9857	0.9246
35	0.0573433	0.147409	0.928	0.941	0.928	0.9331	0.997	0.9859	0.9828	0.9169
36	0.0599416	0.122449	0.94	0.9247	0.94	0.9318	0.9978	0.9883	0.9845	0.9161
37	0.0612872	0.151211	0.9216	0.9264	0.9216	0.9225	0.9971	0.9831	0.9798	0.9032
38	0.0559071	0.169201	0.9143	0.949	0.9143	0.9269	0.9955	0.9747	0.983	0.9132
39	0.0711151	0.136771	0.9488	0.9248	0.9488	0.9353	0.9973	0.9859	0.9859	0.9214
40	0.0516842	0.134458	0.929	0.9323	0.929	0.9302	0.9976	0.9864	0.983	0.9133
41	0.0557957	0.105971	0.9532	0.9469	0.9532	0.95	0.9983	0.9923	0.987	0.9369
42	0.0511054	0.122443	0.9341	0.9457	0.9341	0.9389	0.9976	0.9859	0.985	0.9245
43	0.0476161	0.119485	0.9319	0.9233	0.9319	0.9271	0.9976	0.9841	0.9846	0.9116
44	0.0581024	0.110059	0.9315	0.9457	0.9315	0.9382	0.9979	0.9918	0.9846	0.9233
45	0.0604357	0.120637	0.9383	0.937	0.9383	0.9376	0.9979	0.9901	0.9838	0.9212
46	0.0432731	0.118244	0.9415	0.9328	0.9415	0.9369	0.9977	0.9894	0.9854	0.9221
47	0.0421551	0.124165	0.9468	0.932	0.9468	0.939	0.998	0.9905	0.9841	0.9229
48	0.0402354	0.143632	0.9473	0.9323	0.9473	0.9388	0.9976	0.9878	0.9844	0.9233
49	0.0474971	0.131995	0.9341	0.9203	0.9341	0.9261	0.9979	0.9904	0.9824	0.9087
50	0.0503085	0.182106	0.9189	0.9362	0.9189	0.9243	0.9964	0.9795	0.981	0.9076
51	0.0327804	0.118866	0.9443	0.9417	0.9443	0.9428	0.9982	0.9914	0.9863	0.9289
52	0.0395945	0.14445	0.9423	0.9388	0.9423	0.9401	0.9975	0.984	0.9853	0.9254
53	0.0379432	0.150567	0.937	0.9566	0.937	0.9449	0.9968	0.9822	0.986	0.9322
54	0.0396426	0.147199	0.9293	0.9394	0.9293	0.9318	0.9971	0.9814	0.9821	0.9156
55	0.0355263	0.110915	0.9362	0.9408	0.9362	0.938	0.9979	0.9882	0.9863	0.9245
56	0.0319969	0.137571	0.9185	0.9369	0.9185	0.9262	0.9973	0.9855	0.9816	0.9088
57	0.0367383	0.185935	0.9306	0.9411	0.9306	0.9343	0.9952	0.9781	0.9828	0.9181
58	0.041952	0.121252	0.9287	0.9403	0.9287	0.9339	0.998	0.9922	0.9824	0.9168
59	0.034924	0.13517	0.9324	0.9211	0.9324	0.9262	0.9968	0.9888	0.9819	0.9082
60	0.036185	0.16162	0.9228	0.9163	0.9228	0.919	0.9959	0.982	0.981	0.9001
61	0.0381346	0.145914	0.9255	0.9211	0.9255	0.9225	0.9976	0.987	0.9811	0.9037
62	0.0477972	0.133013	0.9324	0.9641	0.9324	0.9461	0.9971	0.9877	0.984	0.9319
63	0.035213	0.110135	0.9415	0.9463	0.9415	0.9436	0.9982	0.9915	0.9848	0.9285
64	0.0297114	0.135404	0.9362	0.9568	0.9362	0.9451	0.9972	0.9855	0.9857	0.9319
65	0.0359431	0.130786	0.9258	0.9187	0.9258	0.9216	0.9974	0.9872	0.9823	0.904
66	0.0327755	0.151738	0.9143	0.9312	0.9143	0.921	0.9971	0.9836	0.9795	0.9016
67	0.0252126	0.162241	0.9198	0.9302	0.9198	0.9228	0.9967	0.982	0.9823	0.9066
68	0.0274907	0.120685	0.9362	0.9568	0.9362	0.9451	0.9978	0.99	0.9857	0.9319
69	0.0282917	0.12969	0.93	0.9208	0.93	0.9244	0.9975	0.9859	0.9837	0.9083
70	0.0299397	0.167206	0.9232	0.9405	0.9232	0.9291	0.9965	0.9824	0.9832	0.9141
71	0.0346466	0.210482	0.926	0.9165	0.926	0.9193	0.9943	0.9758	0.9817	0.9019
72	0.0355516	0.146846	0.9341	0.9108	0.9341	0.9207	0.997	0.9861	0.9829	0.9039
73	0.0277937	0.148735	0.9353	0.9196	0.9353	0.9266	0.9971	0.9876	0.9824	0.9089
74	0.0279515	0.125567	0.9383	0.9688	0.9383	0.9513	0.9976	0.9905	0.9865	0.9396
75	0.0359505	0.120591	0.9551	0.939	0.9551	0.9465	0.9978	0.9927	0.9838	0.9302
76	0.0286245	0.149407	0.9145	0.9249	0.9145	0.918	0.9975	0.988	0.9798	0.8989
77	0.0228247	0.142263	0.9215	0.948	0.9215	0.9322	0.997	0.9863	0.9826	0.9165
78	0.0281023	0.176032	0.9139	0.9244	0.9139	0.9176	0.9957	0.9804	0.9798	0.8983
79	0.0189075	0.113309	0.9496	0.947	0.9496	0.9482	0.9982	0.9927	0.9847	0.9327
80	0.0266098	0.146707	0.9612	0.9269	0.9612	0.9417	0.9978	0.9911	0.9834	0.9255
81	0.0266501	0.12373	0.9236	0.9418	0.9236	0.9312	0.9978	0.9913	0.9839	0.9161
82	0.0222197	0.155671	0.923	0.9512	0.923	0.9345	0.9964	0.9826	0.9837	0.9201
83	0.0204756	0.112479	0.9519	0.9499	0.9519	0.9508	0.9982	0.9935	0.9858	0.9365
84	0.017505	0.11626	0.9362	0.9566	0.9362	0.9451	0.9981	0.9932	0.9856	0.9317
85	0.0227512	0.136651	0.9249	0.9637	0.9249	0.941	0.9973	0.9881	0.9842	0.9277
86	0.0164331	0.112099	0.9271	0.9656	0.9271	0.9431	0.9979	0.9905	0.9854	0.931
87	0.0183311	0.111944	0.9507	0.9736	0.9507	0.9611	0.998	0.9925	0.9886	0.9507
88	0.0236297	0.103132	0.9443	0.949	0.9443	0.9464	0.9984	0.9931	0.9858	0.9323
89	0.0302182	0.160398	0.923	0.9512	0.923	0.9345	0.9968	0.9829	0.9837	0.9201
90	0.0311692	0.165904	0.9148	0.9277	0.9148	0.92	0.9963	0.9818	0.9806	0.9016
91	0.031333	0.150054	0.9164	0.9261	0.9164	0.9204	0.9969	0.9839	0.9806	0.9015
92	0.0202517	0.155453	0.9228	0.9605	0.9228	0.9382	0.9967	0.9841	0.9832	0.9239
93	0.0269112	0.119451	0.9641	0.9502	0.9641	0.9567	0.9977	0.9941	0.9882	0.9449
94	0.0213335	0.135975	0.9301	0.9689	0.9301	0.946	0.9969	0.9875	0.9865	0.9352
95	0.0177685	0.157252	0.9313	0.9435	0.9313	0.9364	0.9964	0.9863	0.9837	0.9208
96	0.0296312	0.120164	0.957	0.9629	0.957	0.9596	0.9974	0.9915	0.9878	0.9477
97	0.0250802	0.123164	0.9488	0.9711	0.9488	0.9587	0.9975	0.9915	0.9876	0.9473
98	0.0272838	0.135043	0.9476	0.9375	0.9476	0.9421	0.9973	0.9875	0.9841	0.926
99	0.0121798	0.127886	0.9362	0.9565	0.9362	0.9448	0.9974	0.9894	0.9859	0.9318
100	0.017171	0.142284	0.9292	0.9336	0.9292	0.9307	0.997	0.9876	0.9829	0.9139

## Sheet: inception_v3
inception_v3
Epoch	Train Loss	Val Loss	Accuracy	Precision	Recall	F1 Score	AUC	AUPR	Specificity	MCC
1	1.16216	0.697933	0.7953	0.8196	0.7953	0.8042	0.9674	0.8698	0.9515	0.7605
2	0.754391	0.504275	0.7648	0.8746	0.7648	0.7698	0.969	0.8778	0.9617	0.7602
3	0.577847	0.428863	0.802	0.9347	0.802	0.8182	0.9855	0.9263	0.971	0.818
4	0.436843	0.352872	0.8567	0.9502	0.8567	0.8806	0.9926	0.9588	0.9782	0.8732
5	0.373932	0.311108	0.8586	0.9136	0.8586	0.8746	0.993	0.9565	0.9753	0.8577
6	0.480948	0.393186	0.8404	0.8499	0.8404	0.8418	0.981	0.9087	0.9604	0.8046
7	0.483729	0.346206	0.8588	0.8752	0.8588	0.8648	0.9843	0.9226	0.9666	0.8329
8	0.44431	0.29095	0.8905	0.8785	0.8905	0.8832	0.9907	0.9485	0.9702	0.8539
9	0.356926	0.304745	0.9027	0.8966	0.9027	0.8984	0.9905	0.952	0.9758	0.8748
10	0.307691	0.255962	0.8951	0.9122	0.8951	0.9003	0.9935	0.9554	0.9744	0.8771
11	0.270139	0.21728	0.9249	0.9213	0.9249	0.9226	0.9949	0.9642	0.9809	0.9035
12	0.26371	0.213556	0.9094	0.906	0.9094	0.9069	0.9939	0.9576	0.9779	0.885
13	0.240775	0.196953	0.9483	0.9363	0.9483	0.9419	0.9947	0.9723	0.9848	0.9268
14	0.206454	0.181216	0.9268	0.9179	0.9268	0.922	0.9956	0.9682	0.9822	0.904
15	0.178659	0.181524	0.9456	0.9334	0.9456	0.939	0.9944	0.9654	0.9838	0.9229
16	0.223923	0.170964	0.9489	0.9207	0.9489	0.9329	0.997	0.982	0.9811	0.9143
17	0.203474	0.143766	0.9585	0.9466	0.9585	0.952	0.9975	0.987	0.9856	0.9378
18	0.18298	0.162099	0.953	0.9271	0.953	0.9386	0.9959	0.9848	0.9871	0.9257
19	0.179308	0.167334	0.9331	0.9093	0.9331	0.919	0.9937	0.9763	0.9807	0.9005
20	0.161195	0.152193	0.9521	0.9399	0.9521	0.9451	0.9942	0.984	0.9854	0.9306
21	0.224338	0.175296	0.9385	0.9283	0.9385	0.9322	0.9904	0.9777	0.9834	0.916
22	0.152164	0.165811	0.9404	0.9348	0.9404	0.9358	0.9919	0.9756	0.9834	0.92
23	0.147003	0.167332	0.9435	0.9239	0.9435	0.9319	0.9957	0.9827	0.9813	0.9138
24	0.17599	0.185301	0.932	0.9083	0.932	0.9185	0.9925	0.9718	0.9816	0.9003
25	0.147019	0.170747	0.9377	0.9177	0.9377	0.9264	0.9925	0.9744	0.9837	0.9102
26	0.136735	0.171022	0.9307	0.9179	0.9307	0.9239	0.9923	0.9732	0.9808	0.9045
27	0.113627	0.166768	0.9417	0.9303	0.9417	0.9351	0.9929	0.9727	0.9845	0.9196
28	0.122965	0.18189	0.9466	0.929	0.9466	0.9367	0.991	0.9726	0.9834	0.9201
29	0.113188	0.151876	0.9536	0.9369	0.9536	0.9445	0.9952	0.9788	0.9866	0.931
30	0.0936064	0.199522	0.9187	0.9066	0.9187	0.9097	0.9889	0.9732	0.9773	0.8887
31	0.086558	0.12842	0.9534	0.937	0.9534	0.9445	0.9972	0.9861	0.9866	0.9309
32	0.088818	0.144407	0.9478	0.9236	0.9478	0.9339	0.9951	0.9798	0.9837	0.918
33	0.0926757	0.14493	0.9563	0.9299	0.9563	0.9416	0.9936	0.9778	0.9882	0.9298
34	0.0827112	0.128118	0.9517	0.9435	0.9517	0.9474	0.9968	0.9859	0.986	0.9332
35	0.0633383	0.125911	0.9555	0.94	0.9555	0.9472	0.9958	0.9824	0.9876	0.9345
36	0.0864671	0.122717	0.9594	0.958	0.9594	0.9584	0.9947	0.9812	0.9893	0.9477
37	0.0611584	0.115533	0.9598	0.9512	0.9598	0.9553	0.9975	0.9888	0.9895	0.9446
38	0.070819	0.107178	0.9598	0.9512	0.9598	0.9553	0.9971	0.987	0.9895	0.9446
39	0.0659672	0.113033	0.9598	0.9512	0.9598	0.9553	0.9972	0.9869	0.9895	0.9446
40	0.0651354	0.125774	0.9606	0.9508	0.9606	0.9554	0.9959	0.9812	0.9896	0.9448
41	0.0605458	0.137627	0.9491	0.9317	0.9491	0.9395	0.9965	0.9831	0.9844	0.9238
42	0.0546234	0.116648	0.9628	0.9535	0.9628	0.9579	0.997	0.9846	0.9908	0.9484
43	0.0578379	0.15441	0.9485	0.9317	0.9485	0.9391	0.9953	0.9815	0.9845	0.9236
44	0.0606799	0.134537	0.9557	0.9455	0.9557	0.9501	0.9954	0.9833	0.9875	0.9375
45	0.0630738	0.152723	0.9521	0.9343	0.9521	0.9422	0.9957	0.9807	0.9856	0.9278
46	0.0484633	0.130421	0.9563	0.9454	0.9563	0.9504	0.9944	0.9775	0.9875	0.9377
47	0.0427907	0.104823	0.9525	0.9367	0.9525	0.944	0.9983	0.9931	0.9866	0.9304
48	0.0418095	0.104631	0.9551	0.9529	0.9551	0.9538	0.998	0.9912	0.9869	0.9407
49	0.041587	0.13348	0.9499	0.9262	0.9499	0.9365	0.9973	0.9873	0.9848	0.9215
50	0.0438223	0.128912	0.9563	0.9396	0.9563	0.9473	0.9963	0.9839	0.9877	0.9348

## Sheet: convnext_base
convnext_base
Epoch	Train Loss	Val Loss	Accuracy	Precision	Recall	F1 Score	AUC	AUPR	Specificity	MCC
1	1.01361	0.61437	0.7648	0.8048	0.7648	0.7672	0.9795	0.9231	0.9465	0.7275
2	0.516266	0.322241	0.8641	0.9311	0.8641	0.887	0.9824	0.9423	0.9729	0.8684
3	0.630873	0.418239	0.8178	0.9057	0.8178	0.8339	0.9703	0.9231	0.9666	0.8185
4	0.474158	0.29192	0.8628	0.9319	0.8628	0.8824	0.9779	0.9425	0.9775	0.8697
5	0.374522	0.224282	0.8943	0.9385	0.8943	0.9101	0.9916	0.964	0.9853	0.8999
6	0.36401	0.317591	0.9221	0.9122	0.9221	0.9144	0.9901	0.9718	0.9759	0.8918
7	0.585248	0.261052	0.8852	0.9437	0.8852	0.9065	0.9919	0.9615	0.9807	0.893
8	0.369392	0.360441	0.8369	0.8871	0.8369	0.8556	0.9826	0.9435	0.9607	0.8249
9	0.427788	0.242574	0.8982	0.9533	0.8982	0.9207	0.9935	0.9786	0.9761	0.9015
10	0.352088	0.230502	0.9391	0.9278	0.9391	0.9322	0.9961	0.9834	0.9836	0.9161
11	0.255087	0.200328	0.9391	0.9559	0.9391	0.9455	0.9975	0.9882	0.9861	0.9329
12	0.214902	0.416102	0.8467	0.8339	0.8467	0.8075	0.9877	0.9694	0.9437	0.7789
13	0.376411	0.25137	0.8484	0.8917	0.8484	0.8613	0.9929	0.9562	0.9679	0.8355
14	0.305923	0.203568	0.9322	0.9239	0.9322	0.9266	0.9968	0.9783	0.9811	0.9084
15	0.235089	0.207634	0.8843	0.9326	0.8843	0.9018	0.9945	0.9773	0.9771	0.8833
16	0.32818	0.223262	0.8527	0.9004	0.8527	0.8663	0.9941	0.9715	0.9687	0.8421
17	0.254625	0.609396	0.7392	0.8547	0.7392	0.7444	0.9836	0.932	0.9235	0.7117
18	0.259358	0.518356	0.8595	0.7977	0.8595	0.789	0.9874	0.9618	0.9452	0.7601
19	0.247343	0.196522	0.9438	0.9327	0.9438	0.9376	0.995	0.9809	0.9816	0.9193
20	0.200455	0.221736	0.9433	0.9128	0.9433	0.9251	0.9938	0.9766	0.9782	0.9044
21	0.203951	0.229154	0.9336	0.904	0.9336	0.915	0.9943	0.9804	0.9737	0.8905
22	0.163634	0.205089	0.9488	0.9285	0.9488	0.9367	0.9946	0.9805	0.9799	0.9173
23	0.145648	0.394552	0.8927	0.9007	0.8927	0.8848	0.9821	0.9601	0.9594	0.8547
24	0.156355	0.232339	0.9308	0.9086	0.9308	0.9154	0.9957	0.9801	0.9727	0.8904
25	0.122342	0.20619	0.9427	0.9285	0.9427	0.9327	0.9952	0.9801	0.9764	0.9108
26	0.127265	0.219027	0.9253	0.9277	0.9253	0.9241	0.9948	0.9781	0.9763	0.9019
27	0.101026	0.21438	0.9406	0.9161	0.9406	0.9257	0.9948	0.9771	0.9768	0.9035
28	0.0987768	0.162712	0.9552	0.9427	0.9552	0.9479	0.9965	0.9889	0.9828	0.9309
29	0.0898926	0.161771	0.9523	0.9397	0.9523	0.9451	0.9955	0.9824	0.9816	0.9268
30	0.0969942	0.233608	0.9369	0.8967	0.9369	0.9119	0.9925	0.9739	0.9754	0.8895
31	0.0844718	0.20688	0.9491	0.9236	0.9491	0.9334	0.9956	0.9829	0.9803	0.915
32	0.0843668	0.246948	0.9213	0.9024	0.9213	0.9076	0.9938	0.9861	0.9665	0.8777
33	0.100772	0.225855	0.9418	0.91	0.9418	0.9227	0.9949	0.9793	0.9771	0.9011
34	0.083141	0.201195	0.933	0.9238	0.933	0.9276	0.995	0.9811	0.9769	0.9047
35	0.0777857	0.228166	0.9387	0.9214	0.9387	0.927	0.995	0.9809	0.9753	0.904
36	0.0686477	0.228267	0.9399	0.9221	0.9399	0.927	0.9955	0.9795	0.9757	0.9051
37	0.0511651	0.177232	0.9488	0.9227	0.9488	0.9335	0.9965	0.9839	0.9801	0.9144
38	0.0732691	0.172515	0.9448	0.9395	0.9448	0.9411	0.9957	0.9804	0.9817	0.9231
39	0.0494967	0.18794	0.9537	0.9336	0.9537	0.9419	0.9957	0.9797	0.9821	0.9246
40	0.0623215	0.209896	0.9369	0.9252	0.9369	0.9278	0.9954	0.9754	0.9742	0.904
41	0.0520615	0.206012	0.9133	0.9095	0.9133	0.9082	0.9957	0.9775	0.971	0.8813
42	0.0496724	0.153677	0.9525	0.934	0.9525	0.9421	0.9964	0.9846	0.9817	0.924
43	0.0524953	0.200297	0.9372	0.9143	0.9372	0.9231	0.9956	0.9783	0.9755	0.8998
44	0.0481402	0.15517	0.9504	0.9287	0.9504	0.9384	0.996	0.9808	0.9818	0.9203
45	0.0470808	0.136154	0.9451	0.9302	0.9451	0.937	0.9967	0.9807	0.9829	0.9198
46	0.0490169	0.22806	0.9294	0.9299	0.9294	0.9265	0.9942	0.9733	0.9777	0.9064
47	0.0465054	0.155789	0.9491	0.9261	0.9491	0.936	0.9964	0.9794	0.9809	0.9172
48	0.0401147	0.13868	0.9479	0.9387	0.9479	0.9429	0.9963	0.979	0.9838	0.9265
49	0.0375306	0.250709	0.9057	0.8949	0.9057	0.8969	0.9927	0.9632	0.9718	0.8707
50	0.0460434	0.595272	0.8736	0.7916	0.8736	0.7834	0.9891	0.95	0.9444	0.7619
